# Supplementary material for: ArrayMining: a modular web-application for microarray analysis combining ensemble and consensus methods with cross-study normalization
Source: BMC Bioinformatics. 2009 Oct 28;10:358. doi: 10.1186/1471-2105-10-358 (PMC2776026; doi:10.1186/1471-2105-10-358)
Supplement: Additional file 2 — Example VRML-visualization of an Independent Component Analysis. This file contains an example VRML-visualization of an Independent Component Analysis for the microarray data set by Armstrong et al. [55] (a VRML browser plugin or viewing software is required to open the file). [file 1471-2105-10-358-S2.wrl]

#VRML V2.0 utf8


Viewpoint {
	fieldOfView 0.785 
	position 8 8 8 
	orientation -0.59 0.77 0.24 0.99 
	jump TRUE
	description "viewpoint1"
}


NavigationInfo { type "EXAMINE" }


PROTO PopupText [
	eventIn MFString showThis
	exposedField SFNode fontStyle FontStyle {
				justify [ "MIDDLE", "MIDDLE" ] }
	exposedField SFNode appearance Appearance { material Material { } } 
	field SFString default "" 
	field MFString stringlist [ "" ] 
 eventIn SFBool over0
	eventIn SFBool over1
	eventIn SFBool over2
	eventIn SFBool over3
	eventIn SFBool over4
	eventIn SFBool over5
	eventIn SFBool over6
	eventIn SFBool over7
	eventIn SFBool over8
	eventIn SFBool over9
	eventIn SFBool over10
	eventIn SFBool over11
	eventIn SFBool over12
	eventIn SFBool over13
	eventIn SFBool over14
	eventIn SFBool over15
	eventIn SFBool over16
	eventIn SFBool over17
	eventIn SFBool over18
	eventIn SFBool over19
	eventIn SFBool over20
	eventIn SFBool over21
	eventIn SFBool over22
	eventIn SFBool over23
	eventIn SFBool over24
	eventIn SFBool over25
	eventIn SFBool over26
	eventIn SFBool over27
	eventIn SFBool over28
	eventIn SFBool over29
	eventIn SFBool over30
	eventIn SFBool over31
	eventIn SFBool over32
	eventIn SFBool over33
	eventIn SFBool over34
	eventIn SFBool over35
	eventIn SFBool over36
	eventIn SFBool over37
	eventIn SFBool over38
	eventIn SFBool over39
	eventIn SFBool over40
	eventIn SFBool over41
	eventIn SFBool over42
	eventIn SFBool over43
	eventIn SFBool over44
	eventIn SFBool over45
	eventIn SFBool over46
	eventIn SFBool over47
	eventIn SFBool over48
	eventIn SFBool over49
	eventIn SFBool over50
	eventIn SFBool over51
	eventIn SFBool over52
	eventIn SFBool over53
	eventIn SFBool over54
	eventIn SFBool over55
	eventIn SFBool over56
	eventIn SFBool over57
	eventIn SFBool over58
	eventIn SFBool over59
	eventIn SFBool over60
	eventIn SFBool over61
	eventIn SFBool over62
	eventIn SFBool over63
	eventIn SFBool over64
	eventIn SFBool over65
	eventIn SFBool over66
	eventIn SFBool over67
	eventIn SFBool over68
	eventIn SFBool over69
	eventIn SFBool over70
	eventIn SFBool over71
	 	] { 
Group { children [ 
	DEF POPIT Script { 
		field SFString defstring IS default 
		field MFString list IS stringlist 
		field MFString strout [ "" ]  
 eventIn SFBool over0 IS over0
 eventIn SFBool over1 IS over1
 eventIn SFBool over2 IS over2
 eventIn SFBool over3 IS over3
 eventIn SFBool over4 IS over4
 eventIn SFBool over5 IS over5
 eventIn SFBool over6 IS over6
 eventIn SFBool over7 IS over7
 eventIn SFBool over8 IS over8
 eventIn SFBool over9 IS over9
 eventIn SFBool over10 IS over10
 eventIn SFBool over11 IS over11
 eventIn SFBool over12 IS over12
 eventIn SFBool over13 IS over13
 eventIn SFBool over14 IS over14
 eventIn SFBool over15 IS over15
 eventIn SFBool over16 IS over16
 eventIn SFBool over17 IS over17
 eventIn SFBool over18 IS over18
 eventIn SFBool over19 IS over19
 eventIn SFBool over20 IS over20
 eventIn SFBool over21 IS over21
 eventIn SFBool over22 IS over22
 eventIn SFBool over23 IS over23
 eventIn SFBool over24 IS over24
 eventIn SFBool over25 IS over25
 eventIn SFBool over26 IS over26
 eventIn SFBool over27 IS over27
 eventIn SFBool over28 IS over28
 eventIn SFBool over29 IS over29
 eventIn SFBool over30 IS over30
 eventIn SFBool over31 IS over31
 eventIn SFBool over32 IS over32
 eventIn SFBool over33 IS over33
 eventIn SFBool over34 IS over34
 eventIn SFBool over35 IS over35
 eventIn SFBool over36 IS over36
 eventIn SFBool over37 IS over37
 eventIn SFBool over38 IS over38
 eventIn SFBool over39 IS over39
 eventIn SFBool over40 IS over40
 eventIn SFBool over41 IS over41
 eventIn SFBool over42 IS over42
 eventIn SFBool over43 IS over43
 eventIn SFBool over44 IS over44
 eventIn SFBool over45 IS over45
 eventIn SFBool over46 IS over46
 eventIn SFBool over47 IS over47
 eventIn SFBool over48 IS over48
 eventIn SFBool over49 IS over49
 eventIn SFBool over50 IS over50
 eventIn SFBool over51 IS over51
 eventIn SFBool over52 IS over52
 eventIn SFBool over53 IS over53
 eventIn SFBool over54 IS over54
 eventIn SFBool over55 IS over55
 eventIn SFBool over56 IS over56
 eventIn SFBool over57 IS over57
 eventIn SFBool over58 IS over58
 eventIn SFBool over59 IS over59
 eventIn SFBool over60 IS over60
 eventIn SFBool over61 IS over61
 eventIn SFBool over62 IS over62
 eventIn SFBool over63 IS over63
 eventIn SFBool over64 IS over64
 eventIn SFBool over65 IS over65
 eventIn SFBool over66 IS over66
 eventIn SFBool over67 IS over67
 eventIn SFBool over68 IS over68
 eventIn SFBool over69 IS over69
 eventIn SFBool over70 IS over70
 eventIn SFBool over71 IS over71 
		eventOut MFString string_changed 
		url [ "javascript: 
		function evtnum(num, value) 
		{ 
		if (value && (num < list.length)) 
			strout[0] = list[num]; 
		else 
			strout[0] = defstring; 
		string_changed = strout; 
		} 
 
	 	function over0(v, t) { evtnum(0, v); } 
	function over1(v, t) { evtnum(1, v); } 
	function over2(v, t) { evtnum(2, v); } 
	function over3(v, t) { evtnum(3, v); } 
	function over4(v, t) { evtnum(4, v); } 
	function over5(v, t) { evtnum(5, v); } 
	function over6(v, t) { evtnum(6, v); } 
	function over7(v, t) { evtnum(7, v); } 
	function over8(v, t) { evtnum(8, v); } 
	function over9(v, t) { evtnum(9, v); } 
	function over10(v, t) { evtnum(10, v); } 
	function over11(v, t) { evtnum(11, v); } 
	function over12(v, t) { evtnum(12, v); } 
	function over13(v, t) { evtnum(13, v); } 
	function over14(v, t) { evtnum(14, v); } 
	function over15(v, t) { evtnum(15, v); } 
	function over16(v, t) { evtnum(16, v); } 
	function over17(v, t) { evtnum(17, v); } 
	function over18(v, t) { evtnum(18, v); } 
	function over19(v, t) { evtnum(19, v); } 
	function over20(v, t) { evtnum(20, v); } 
	function over21(v, t) { evtnum(21, v); } 
	function over22(v, t) { evtnum(22, v); } 
	function over23(v, t) { evtnum(23, v); } 
	function over24(v, t) { evtnum(24, v); } 
	function over25(v, t) { evtnum(25, v); } 
	function over26(v, t) { evtnum(26, v); } 
	function over27(v, t) { evtnum(27, v); } 
	function over28(v, t) { evtnum(28, v); } 
	function over29(v, t) { evtnum(29, v); } 
	function over30(v, t) { evtnum(30, v); } 
	function over31(v, t) { evtnum(31, v); } 
	function over32(v, t) { evtnum(32, v); } 
	function over33(v, t) { evtnum(33, v); } 
	function over34(v, t) { evtnum(34, v); } 
	function over35(v, t) { evtnum(35, v); } 
	function over36(v, t) { evtnum(36, v); } 
	function over37(v, t) { evtnum(37, v); } 
	function over38(v, t) { evtnum(38, v); } 
	function over39(v, t) { evtnum(39, v); } 
	function over40(v, t) { evtnum(40, v); } 
	function over41(v, t) { evtnum(41, v); } 
	function over42(v, t) { evtnum(42, v); } 
	function over43(v, t) { evtnum(43, v); } 
	function over44(v, t) { evtnum(44, v); } 
	function over45(v, t) { evtnum(45, v); } 
	function over46(v, t) { evtnum(46, v); } 
	function over47(v, t) { evtnum(47, v); } 
	function over48(v, t) { evtnum(48, v); } 
	function over49(v, t) { evtnum(49, v); } 
	function over50(v, t) { evtnum(50, v); } 
	function over51(v, t) { evtnum(51, v); } 
	function over52(v, t) { evtnum(52, v); } 
	function over53(v, t) { evtnum(53, v); } 
	function over54(v, t) { evtnum(54, v); } 
	function over55(v, t) { evtnum(55, v); } 
	function over56(v, t) { evtnum(56, v); } 
	function over57(v, t) { evtnum(57, v); } 
	function over58(v, t) { evtnum(58, v); } 
	function over59(v, t) { evtnum(59, v); } 
	function over60(v, t) { evtnum(60, v); } 
	function over61(v, t) { evtnum(61, v); } 
	function over62(v, t) { evtnum(62, v); } 
	function over63(v, t) { evtnum(63, v); } 
	function over64(v, t) { evtnum(64, v); } 
	function over65(v, t) { evtnum(65, v); } 
	function over66(v, t) { evtnum(66, v); } 
	function over67(v, t) { evtnum(67, v); } 
	function over68(v, t) { evtnum(68, v); } 
	function over69(v, t) { evtnum(69, v); } 
	function over70(v, t) { evtnum(70, v); } 
	function over71(v, t) { evtnum(71, v); } 
 	", 
		"Popup.class"] 
	} 
	 
	Transform { 
	translation 0  4  0 
	rotation 0 1 0 0.7854
	 
	children Shape { 
		appearance IS appearance 
	geometry DEF POPUP Text { 
		string "" 
		set_string IS showThis 
		fontStyle IS fontStyle 
		} 
	} 
	} 
] } 
ROUTE POPIT.string_changed TO POPUP.set_string 
} 
 
 
Group { 
children DEF POP PopupText { 
		#default "Nothing selected" 
		stringlist [  "sample1", "sample2", "sample3", "sample4", "sample5", "sample6", "sample7", "sample8", "sample9", "sample10", "sample11", "sample12", "sample13", "sample14", "sample15", "sample16", "sample17", "sample18", "sample19", "sample20", "sample21", "sample22", "sample23", "sample24", "sample25", "sample26", "sample27", "sample28", "sample29", "sample30", "sample31", "sample32", "sample33", "sample34", "sample35", "sample36", "sample37", "sample38", "sample39", "sample40", "sample41", "sample42", "sample43", "sample44", "sample45", "sample46", "sample47", "sample48", "sample49", "sample50", "sample51", "sample52", "sample53", "sample54", "sample55", "sample56", "sample57", "sample58", "sample59", "sample60", "sample61", "sample62", "sample63", "sample64", "sample65", "sample66", "sample67", "sample68", "sample69", "sample70", "sample71", " sample72 " ] 
	} 
} 


Background {
	 skyColor [
		  1 1 1  
	]
}
Transform {
	translation -0.225 5.2 0
	scale 0.36 0.36 0.36
	rotation 0 1 0 0.7854
	children Shape {
		appearance Appearance { material Material {diffuseColor 1 0 0  } }
		geometry Text { string "ALL" }
	}
}
Transform {
	translation -0.225 5.6 0
	scale 0.36 0.36 0.36
	rotation 0 1 0 0.7854
	children Shape {
		appearance Appearance { material Material {diffuseColor 0 1 0  } }
		geometry Text { string "AML" }
	}
}
Transform {
	translation -0.225 6 0
	scale 0.36 0.36 0.36
	rotation 0 1 0 0.7854
	children Shape {
		appearance Appearance { material Material {diffuseColor 0 0 1  } }
		geometry Text { string "MLL" }
	}
}
Transform {
	translation  4.5  0 0
	scale  0.28 0.28 0.28 
	children Shape {
		appearance Appearance { material Material {diffuseColor  0 0 1   } }
	geometry Text { string " X-axis " }
	}
}
Transform {
	translation  -0.45   4.5  0
	scale  0.28 0.28 0.28 
	rotation 0 1 0 0.7854
	children Shape {
		appearance Appearance { material Material {diffuseColor  0 0 1   } }
	geometry Text { string " Z-axis " }
	}
}
Transform {
	translation 0 0  5.22 
	scale  0.28 0.28 0.28 
	rotation 0 1 0 1.5708
	children Shape {
		appearance Appearance { material Material {diffuseColor  0 0 1   } }
	geometry Text { string " Y-axis " }
	}
}
Transform {
	translation  2  0 0
	rotation 0 0 1 1.5708
	children Shape {
		appearance Appearance { material Material {
		diffuseColor  0 0 1  } }
	geometry Cylinder { height  4  radius 0.04 }
	}
}
Transform {
	translation 0  2  0
	rotation 0 0 1 0
	children Shape {
		appearance Appearance { material Material { diffuseColor  0 0 1  } }
	geometry Cylinder { height  4  radius 0.04 }
	}
}
Transform {
	translation 0 0  2 
	rotation 1 0 0 1.5708
	children Shape {
		appearance Appearance { material Material { diffuseColor  0 0 1  } }
	geometry Cylinder { height  4  radius 0.04 }
	}
}
Group {
  children [
    DEF Schalter0 TouchSensor { }
Transform {
	translation 3.17215162387182 0.907275290691316 0.344785883880348
	children Shape {
		appearance Appearance { material Material { diffuseColor 1 0 0 transparency 0} }
	geometry Sphere { radius 0.08}
		}
}
]
}
Group {
  children [
    DEF Schalter1 TouchSensor { }
Transform {
	translation 2.50006357849624 0.941705696945041 0.178224537892246
	children Shape {
		appearance Appearance { material Material { diffuseColor 1 0 0 transparency 0} }
	geometry Sphere { radius 0.08}
		}
}
]
}
Group {
  children [
    DEF Schalter2 TouchSensor { }
Transform {
	translation 4 1.86762078959019 1.50524790236667
	children Shape {
		appearance Appearance { material Material { diffuseColor 1 0 0 transparency 0} }
	geometry Sphere { radius 0.08}
		}
}
]
}
Group {
  children [
    DEF Schalter3 TouchSensor { }
Transform {
	translation 3.27341822600014 2.93999223549267 0.471311956160008
	children Shape {
		appearance Appearance { material Material { diffuseColor 1 0 0 transparency 0} }
	geometry Sphere { radius 0.08}
		}
}
]
}
Group {
  children [
    DEF Schalter4 TouchSensor { }
Transform {
	translation 2.49447106111322 0.258374490985187 0.916181693611241
	children Shape {
		appearance Appearance { material Material { diffuseColor 1 0 0 transparency 0} }
	geometry Sphere { radius 0.08}
		}
}
]
}
Group {
  children [
    DEF Schalter5 TouchSensor { }
Transform {
	translation 3.11455434711383 1.22142753077900 0.247224301971575
	children Shape {
		appearance Appearance { material Material { diffuseColor 1 0 0 transparency 0} }
	geometry Sphere { radius 0.08}
		}
}
]
}
Group {
  children [
    DEF Schalter6 TouchSensor { }
Transform {
	translation 3.08457832260845 0.751487835011233 0
	children Shape {
		appearance Appearance { material Material { diffuseColor 1 0 0 transparency 0} }
	geometry Sphere { radius 0.08}
		}
}
]
}
Group {
  children [
    DEF Schalter7 TouchSensor { }
Transform {
	translation 3.50216203679191 1.20852804598623 0.790891678639716
	children Shape {
		appearance Appearance { material Material { diffuseColor 1 0 0 transparency 0} }
	geometry Sphere { radius 0.08}
		}
}
]
}
Group {
  children [
    DEF Schalter8 TouchSensor { }
Transform {
	translation 3.04372820197433 1.89361991836161 0.178271824100792
	children Shape {
		appearance Appearance { material Material { diffuseColor 1 0 0 transparency 0} }
	geometry Sphere { radius 0.08}
		}
}
]
}
Group {
  children [
    DEF Schalter9 TouchSensor { }
Transform {
	translation 2.73761238303458 1.89163917038065 0.593261106545576
	children Shape {
		appearance Appearance { material Material { diffuseColor 1 0 0 transparency 0} }
	geometry Sphere { radius 0.08}
		}
}
]
}
Group {
  children [
    DEF Schalter10 TouchSensor { }
Transform {
	translation 3.14239401440585 1.57632405721883 0.394016570419119
	children Shape {
		appearance Appearance { material Material { diffuseColor 1 0 0 transparency 0} }
	geometry Sphere { radius 0.08}
		}
}
]
}
Group {
  children [
    DEF Schalter11 TouchSensor { }
Transform {
	translation 3.65229202268549 2.74559081794858 0.773120866322999
	children Shape {
		appearance Appearance { material Material { diffuseColor 1 0 0 transparency 0} }
	geometry Sphere { radius 0.08}
		}
}
]
}
Group {
  children [
    DEF Schalter12 TouchSensor { }
Transform {
	translation 3.14871131811227 1.23102539234248 1.37595079437116
	children Shape {
		appearance Appearance { material Material { diffuseColor 1 0 0 transparency 0} }
	geometry Sphere { radius 0.08}
		}
}
]
}
Group {
  children [
    DEF Schalter13 TouchSensor { }
Transform {
	translation 3.31281807713808 1.28300945365240 0.505905110100724
	children Shape {
		appearance Appearance { material Material { diffuseColor 1 0 0 transparency 0} }
	geometry Sphere { radius 0.08}
		}
}
]
}
Group {
  children [
    DEF Schalter14 TouchSensor { }
Transform {
	translation 2.57526162683737 1.23570270669739 0.412793406300293
	children Shape {
		appearance Appearance { material Material { diffuseColor 1 0 0 transparency 0} }
	geometry Sphere { radius 0.08}
		}
}
]
}
Group {
  children [
    DEF Schalter15 TouchSensor { }
Transform {
	translation 3.02415384812888 2.67771965917721 0.0886004681125216
	children Shape {
		appearance Appearance { material Material { diffuseColor 1 0 0 transparency 0} }
	geometry Sphere { radius 0.08}
		}
}
]
}
Group {
  children [
    DEF Schalter16 TouchSensor { }
Transform {
	translation 2.33873109264340 1.35810888497590 1.26139298259464
	children Shape {
		appearance Appearance { material Material { diffuseColor 1 0 0 transparency 0} }
	geometry Sphere { radius 0.08}
		}
}
]
}
Group {
  children [
    DEF Schalter17 TouchSensor { }
Transform {
	translation 2.54465272805491 2.58629998342911 0.247310231401023
	children Shape {
		appearance Appearance { material Material { diffuseColor 1 0 0 transparency 0} }
	geometry Sphere { radius 0.08}
		}
}
]
}
Group {
  children [
    DEF Schalter18 TouchSensor { }
Transform {
	translation 3.18504543449075 1.75509485755422 0.382669962022974
	children Shape {
		appearance Appearance { material Material { diffuseColor 1 0 0 transparency 0} }
	geometry Sphere { radius 0.08}
		}
}
]
}
Group {
  children [
    DEF Schalter19 TouchSensor { }
Transform {
	translation 2.20402281508419 0 0.986562235190828
	children Shape {
		appearance Appearance { material Material { diffuseColor 1 0 0 transparency 0} }
	geometry Sphere { radius 0.08}
		}
}
]
}
Group {
  children [
    DEF Schalter20 TouchSensor { }
Transform {
	translation 2.95991546698676 1.74340909281607 1.18276681724674
	children Shape {
		appearance Appearance { material Material { diffuseColor 1 0 0 transparency 0} }
	geometry Sphere { radius 0.08}
		}
}
]
}
Group {
  children [
    DEF Schalter21 TouchSensor { }
Transform {
	translation 2.38171653817853 1.31086541863829 0.41029613840362
	children Shape {
		appearance Appearance { material Material { diffuseColor 1 0 0 transparency 0} }
	geometry Sphere { radius 0.08}
		}
}
]
}
Group {
  children [
    DEF Schalter22 TouchSensor { }
Transform {
	translation 2.81654330755583 0.233311296303231 0.502949444357217
	children Shape {
		appearance Appearance { material Material { diffuseColor 1 0 0 transparency 0} }
	geometry Sphere { radius 0.08}
		}
}
]
}
Group {
  children [
    DEF Schalter23 TouchSensor { }
Transform {
	translation 3.33827935984271 2.01475536265813 0.755821380315714
	children Shape {
		appearance Appearance { material Material { diffuseColor 1 0 0 transparency 0} }
	geometry Sphere { radius 0.08}
		}
}
]
}
Group {
  children [
    DEF Schalter24 TouchSensor { }
Transform {
	translation 0.715891857047459 1.62752035973089 0.369525505270839
	children Shape {
		appearance Appearance { material Material { diffuseColor 0 1 0 transparency 0} }
	geometry Box { size 0.08 0.08 0.08}
		}
}
]
}
Group {
  children [
    DEF Schalter25 TouchSensor { }
Transform {
	translation 0.839330383662002 2.36076249490948 1.15453993411515
	children Shape {
		appearance Appearance { material Material { diffuseColor 0 1 0 transparency 0} }
	geometry Box { size 0.08 0.08 0.08}
		}
}
]
}
Group {
  children [
    DEF Schalter26 TouchSensor { }
Transform {
	translation 0.635855360669337 0.674607373544252 0.498116538740505
	children Shape {
		appearance Appearance { material Material { diffuseColor 0 1 0 transparency 0} }
	geometry Box { size 0.08 0.08 0.08}
		}
}
]
}
Group {
  children [
    DEF Schalter27 TouchSensor { }
Transform {
	translation 1.42783723388581 1.37257534191493 0.909307852253865
	children Shape {
		appearance Appearance { material Material { diffuseColor 0 1 0 transparency 0} }
	geometry Box { size 0.08 0.08 0.08}
		}
}
]
}
Group {
  children [
    DEF Schalter28 TouchSensor { }
Transform {
	translation 2.65414262636073 3.5803591853281 1.33695909979055
	children Shape {
		appearance Appearance { material Material { diffuseColor 0 1 0 transparency 0} }
	geometry Box { size 0.08 0.08 0.08}
		}
}
]
}
Group {
  children [
    DEF Schalter29 TouchSensor { }
Transform {
	translation 1.07365546143073 1.58529521457012 0.416798796145171
	children Shape {
		appearance Appearance { material Material { diffuseColor 0 1 0 transparency 0} }
	geometry Box { size 0.08 0.08 0.08}
		}
}
]
}
Group {
  children [
    DEF Schalter30 TouchSensor { }
Transform {
	translation 1.33317066690535 1.16817495863610 1.10081622396922
	children Shape {
		appearance Appearance { material Material { diffuseColor 0 1 0 transparency 0} }
	geometry Box { size 0.08 0.08 0.08}
		}
}
]
}
Group {
  children [
    DEF Schalter31 TouchSensor { }
Transform {
	translation 0.982657872044646 2.2745098877781 0.925012794728824
	children Shape {
		appearance Appearance { material Material { diffuseColor 0 1 0 transparency 0} }
	geometry Box { size 0.08 0.08 0.08}
		}
}
]
}
Group {
  children [
    DEF Schalter32 TouchSensor { }
Transform {
	translation 1.90311752625400 3.15251987467591 0.856272968490924
	children Shape {
		appearance Appearance { material Material { diffuseColor 0 1 0 transparency 0} }
	geometry Box { size 0.08 0.08 0.08}
		}
}
]
}
Group {
  children [
    DEF Schalter33 TouchSensor { }
Transform {
	translation 1.12671073730414 2.29176642587003 1.46439243240287
	children Shape {
		appearance Appearance { material Material { diffuseColor 0 1 0 transparency 0} }
	geometry Box { size 0.08 0.08 0.08}
		}
}
]
}
Group {
  children [
    DEF Schalter34 TouchSensor { }
Transform {
	translation 2.16616524469866 2.36624852096079 1.48804140481083
	children Shape {
		appearance Appearance { material Material { diffuseColor 0 1 0 transparency 0} }
	geometry Box { size 0.08 0.08 0.08}
		}
}
]
}
Group {
  children [
    DEF Schalter35 TouchSensor { }
Transform {
	translation 1.59555620419309 0.984088313352351 0.83040405034107
	children Shape {
		appearance Appearance { material Material { diffuseColor 0 1 0 transparency 0} }
	geometry Box { size 0.08 0.08 0.08}
		}
}
]
}
Group {
  children [
    DEF Schalter36 TouchSensor { }
Transform {
	translation 0.706141580978172 1.11829948843172 1.08856046163091
	children Shape {
		appearance Appearance { material Material { diffuseColor 0 1 0 transparency 0} }
	geometry Box { size 0.08 0.08 0.08}
		}
}
]
}
Group {
  children [
    DEF Schalter37 TouchSensor { }
Transform {
	translation 2.84341485245960 3.44162842776715 1.24970740890432
	children Shape {
		appearance Appearance { material Material { diffuseColor 0 1 0 transparency 0} }
	geometry Box { size 0.08 0.08 0.08}
		}
}
]
}
Group {
  children [
    DEF Schalter38 TouchSensor { }
Transform {
	translation 1.63115315036919 1.06817064939247 1.88714232155298
	children Shape {
		appearance Appearance { material Material { diffuseColor 0 1 0 transparency 0} }
	geometry Box { size 0.08 0.08 0.08}
		}
}
]
}
Group {
  children [
    DEF Schalter39 TouchSensor { }
Transform {
	translation 0.695629690509011 0.824274127246799 1.05760812718565
	children Shape {
		appearance Appearance { material Material { diffuseColor 0 1 0 transparency 0} }
	geometry Box { size 0.08 0.08 0.08}
		}
}
]
}
Group {
  children [
    DEF Schalter40 TouchSensor { }
Transform {
	translation 0 1.57615845059588 2.50200557108908
	children Shape {
		appearance Appearance { material Material { diffuseColor 0 1 0 transparency 0} }
	geometry Box { size 0.08 0.08 0.08}
		}
}
]
}
Group {
  children [
    DEF Schalter41 TouchSensor { }
Transform {
	translation 1.88441958407893 1.88178225423498 0.900843762738526
	children Shape {
		appearance Appearance { material Material { diffuseColor 0 1 0 transparency 0} }
	geometry Box { size 0.08 0.08 0.08}
		}
}
]
}
Group {
  children [
    DEF Schalter42 TouchSensor { }
Transform {
	translation 0.940896017537833 1.35304448283948 1.24766860057381
	children Shape {
		appearance Appearance { material Material { diffuseColor 0 1 0 transparency 0} }
	geometry Box { size 0.08 0.08 0.08}
		}
}
]
}
Group {
  children [
    DEF Schalter43 TouchSensor { }
Transform {
	translation 1.13423270396881 1.97759614905859 0.473052501956041
	children Shape {
		appearance Appearance { material Material { diffuseColor 0 1 0 transparency 0} }
	geometry Box { size 0.08 0.08 0.08}
		}
}
]
}
Group {
  children [
    DEF Schalter44 TouchSensor { }
Transform {
	translation 3.32689512027428 1.47492054704600 3.57127258498043
	children Shape {
		appearance Appearance { material Material { diffuseColor 0 1 0 transparency 0} }
	geometry Box { size 0.08 0.08 0.08}
		}
}
]
}
Group {
  children [
    DEF Schalter45 TouchSensor { }
Transform {
	translation 1.59766004703580 2.20106529920405 3.23615065275149
	children Shape {
		appearance Appearance { material Material { diffuseColor 0 1 0 transparency 0} }
	geometry Box { size 0.08 0.08 0.08}
		}
}
]
}
Group {
  children [
    DEF Schalter46 TouchSensor { }
Transform {
	translation 2.18795419279483 1.24812289521346 2.93325992124567
	children Shape {
		appearance Appearance { material Material { diffuseColor 0 1 0 transparency 0} }
	geometry Box { size 0.08 0.08 0.08}
		}
}
]
}
Group {
  children [
    DEF Schalter47 TouchSensor { }
Transform {
	translation 1.8886361400006 1.72500576237670 3.09255661878469
	children Shape {
		appearance Appearance { material Material { diffuseColor 0 1 0 transparency 0} }
	geometry Box { size 0.08 0.08 0.08}
		}
}
]
}
Group {
  children [
    DEF Schalter48 TouchSensor { }
Transform {
	translation 3.17528172876073 1.69280543518305 2.69919682296544
	children Shape {
		appearance Appearance { material Material { diffuseColor 0 1 0 transparency 0} }
	geometry Box { size 0.08 0.08 0.08}
		}
}
]
}
Group {
  children [
    DEF Schalter49 TouchSensor { }
Transform {
	translation 2.84786409819341 1.37737577743581 2.87412038388587
	children Shape {
		appearance Appearance { material Material { diffuseColor 0 1 0 transparency 0} }
	geometry Box { size 0.08 0.08 0.08}
		}
}
]
}
Group {
  children [
    DEF Schalter50 TouchSensor { }
Transform {
	translation 0.907200904444154 2.04931738493512 3.00048377153858
	children Shape {
		appearance Appearance { material Material { diffuseColor 0 1 0 transparency 0} }
	geometry Box { size 0.08 0.08 0.08}
		}
}
]
}
Group {
  children [
    DEF Schalter51 TouchSensor { }
Transform {
	translation 1.25370542556908 4 2.05668539730982
	children Shape {
		appearance Appearance { material Material { diffuseColor 0 1 0 transparency 0} }
	geometry Box { size 0.08 0.08 0.08}
		}
}
]
}
Group {
  children [
    DEF Schalter52 TouchSensor { }
Transform {
	translation 2.04346969224549 1.44939214536868 3.15919484885171
	children Shape {
		appearance Appearance { material Material { diffuseColor 0 0 1 transparency 0} }
	geometry Cone { bottomRadius 0.08  height 0.08
		side TRUE}
		}
}
]
}
Group {
  children [
    DEF Schalter53 TouchSensor { }
Transform {
	translation 1.83134597018575 0.766902806623455 2.37493766504288
	children Shape {
		appearance Appearance { material Material { diffuseColor 0 0 1 transparency 0} }
	geometry Cone { bottomRadius 0.08  height 0.08
		side TRUE}
		}
}
]
}
Group {
  children [
    DEF Schalter54 TouchSensor { }
Transform {
	translation 1.88955214740812 0.679318082678073 1.96733936629503
	children Shape {
		appearance Appearance { material Material { diffuseColor 0 0 1 transparency 0} }
	geometry Cone { bottomRadius 0.08  height 0.08
		side TRUE}
		}
}
]
}
Group {
  children [
    DEF Schalter55 TouchSensor { }
Transform {
	translation 2.00690581113160 1.75948812448637 3.48984960060554
	children Shape {
		appearance Appearance { material Material { diffuseColor 0 0 1 transparency 0} }
	geometry Cone { bottomRadius 0.08  height 0.08
		side TRUE}
		}
}
]
}
Group {
  children [
    DEF Schalter56 TouchSensor { }
Transform {
	translation 2.88658098435444 1.02000733922228 3.38256533112425
	children Shape {
		appearance Appearance { material Material { diffuseColor 0 0 1 transparency 0} }
	geometry Cone { bottomRadius 0.08  height 0.08
		side TRUE}
		}
}
]
}
Group {
  children [
    DEF Schalter57 TouchSensor { }
Transform {
	translation 2.39527730725783 1.90324091367103 3.76623261787177
	children Shape {
		appearance Appearance { material Material { diffuseColor 0 0 1 transparency 0} }
	geometry Cone { bottomRadius 0.08  height 0.08
		side TRUE}
		}
}
]
}
Group {
  children [
    DEF Schalter58 TouchSensor { }
Transform {
	translation 3.55480987038032 1.37840449115292 3.22298931656422
	children Shape {
		appearance Appearance { material Material { diffuseColor 0 0 1 transparency 0} }
	geometry Cone { bottomRadius 0.08  height 0.08
		side TRUE}
		}
}
]
}
Group {
  children [
    DEF Schalter59 TouchSensor { }
Transform {
	translation 2.02104057742321 0.946821217654277 3.32767391992286
	children Shape {
		appearance Appearance { material Material { diffuseColor 0 0 1 transparency 0} }
	geometry Cone { bottomRadius 0.08  height 0.08
		side TRUE}
		}
}
]
}
Group {
  children [
    DEF Schalter60 TouchSensor { }
Transform {
	translation 3.57123397881314 1.950251091309 3.82454645469713
	children Shape {
		appearance Appearance { material Material { diffuseColor 0 0 1 transparency 0} }
	geometry Cone { bottomRadius 0.08  height 0.08
		side TRUE}
		}
}
]
}
Group {
  children [
    DEF Schalter61 TouchSensor { }
Transform {
	translation 1.74757184301285 1.61802311710084 2.70427559117457
	children Shape {
		appearance Appearance { material Material { diffuseColor 0 0 1 transparency 0} }
	geometry Cone { bottomRadius 0.08  height 0.08
		side TRUE}
		}
}
]
}
Group {
  children [
    DEF Schalter62 TouchSensor { }
Transform {
	translation 2.18416351249414 1.46999652275789 3.62529510244308
	children Shape {
		appearance Appearance { material Material { diffuseColor 0 0 1 transparency 0} }
	geometry Cone { bottomRadius 0.08  height 0.08
		side TRUE}
		}
}
]
}
Group {
  children [
    DEF Schalter63 TouchSensor { }
Transform {
	translation 2.11428792614599 1.97610432071611 3.60484749613371
	children Shape {
		appearance Appearance { material Material { diffuseColor 0 0 1 transparency 0} }
	geometry Cone { bottomRadius 0.08  height 0.08
		side TRUE}
		}
}
]
}
Group {
  children [
    DEF Schalter64 TouchSensor { }
Transform {
	translation 0.67380340902179 2.87081634362166 2.42585413787546
	children Shape {
		appearance Appearance { material Material { diffuseColor 0 0 1 transparency 0} }
	geometry Cone { bottomRadius 0.08  height 0.08
		side TRUE}
		}
}
]
}
Group {
  children [
    DEF Schalter65 TouchSensor { }
Transform {
	translation 3.25431481868140 1.65289865583005 4
	children Shape {
		appearance Appearance { material Material { diffuseColor 0 0 1 transparency 0} }
	geometry Cone { bottomRadius 0.08  height 0.08
		side TRUE}
		}
}
]
}
Group {
  children [
    DEF Schalter66 TouchSensor { }
Transform {
	translation 2.45767639845123 1.41962007096721 3.47572631161091
	children Shape {
		appearance Appearance { material Material { diffuseColor 0 0 1 transparency 0} }
	geometry Cone { bottomRadius 0.08  height 0.08
		side TRUE}
		}
}
]
}
Group {
  children [
    DEF Schalter67 TouchSensor { }
Transform {
	translation 3.69845777198878 1.36643023162132 3.71010841610490
	children Shape {
		appearance Appearance { material Material { diffuseColor 0 0 1 transparency 0} }
	geometry Cone { bottomRadius 0.08  height 0.08
		side TRUE}
		}
}
]
}
Group {
  children [
    DEF Schalter68 TouchSensor { }
Transform {
	translation 0.877823991938164 1.602606306535 2.80581473497869
	children Shape {
		appearance Appearance { material Material { diffuseColor 0 0 1 transparency 0} }
	geometry Cone { bottomRadius 0.08  height 0.08
		side TRUE}
		}
}
]
}
Group {
  children [
    DEF Schalter69 TouchSensor { }
Transform {
	translation 2.72629772681788 1.65402644500599 3.21411255770053
	children Shape {
		appearance Appearance { material Material { diffuseColor 0 0 1 transparency 0} }
	geometry Cone { bottomRadius 0.08  height 0.08
		side TRUE}
		}
}
]
}
Group {
  children [
    DEF Schalter70 TouchSensor { }
Transform {
	translation 1.24888495352927 0.880234595633736 2.84585799228591
	children Shape {
		appearance Appearance { material Material { diffuseColor 0 0 1 transparency 0} }
	geometry Cone { bottomRadius 0.08  height 0.08
		side TRUE}
		}
}
]
}
Group {
  children [
    DEF Schalter71 TouchSensor { }
Transform {
	translation 2.8531019364752 1.48274007069269 3.13758196661742
	children Shape {
		appearance Appearance { material Material { diffuseColor 0 0 1 transparency 0} }
	geometry Cone { bottomRadius 0.08  height 0.08
		side TRUE}
		}
}
]
}


ROUTE Schalter0.isOver TO POP.over0
ROUTE Schalter1.isOver TO POP.over1
ROUTE Schalter2.isOver TO POP.over2
ROUTE Schalter3.isOver TO POP.over3
ROUTE Schalter4.isOver TO POP.over4
ROUTE Schalter5.isOver TO POP.over5
ROUTE Schalter6.isOver TO POP.over6
ROUTE Schalter7.isOver TO POP.over7
ROUTE Schalter8.isOver TO POP.over8
ROUTE Schalter9.isOver TO POP.over9
ROUTE Schalter10.isOver TO POP.over10
ROUTE Schalter11.isOver TO POP.over11
ROUTE Schalter12.isOver TO POP.over12
ROUTE Schalter13.isOver TO POP.over13
ROUTE Schalter14.isOver TO POP.over14
ROUTE Schalter15.isOver TO POP.over15
ROUTE Schalter16.isOver TO POP.over16
ROUTE Schalter17.isOver TO POP.over17
ROUTE Schalter18.isOver TO POP.over18
ROUTE Schalter19.isOver TO POP.over19
ROUTE Schalter20.isOver TO POP.over20
ROUTE Schalter21.isOver TO POP.over21
ROUTE Schalter22.isOver TO POP.over22
ROUTE Schalter23.isOver TO POP.over23
ROUTE Schalter24.isOver TO POP.over24
ROUTE Schalter25.isOver TO POP.over25
ROUTE Schalter26.isOver TO POP.over26
ROUTE Schalter27.isOver TO POP.over27
ROUTE Schalter28.isOver TO POP.over28
ROUTE Schalter29.isOver TO POP.over29
ROUTE Schalter30.isOver TO POP.over30
ROUTE Schalter31.isOver TO POP.over31
ROUTE Schalter32.isOver TO POP.over32
ROUTE Schalter33.isOver TO POP.over33
ROUTE Schalter34.isOver TO POP.over34
ROUTE Schalter35.isOver TO POP.over35
ROUTE Schalter36.isOver TO POP.over36
ROUTE Schalter37.isOver TO POP.over37
ROUTE Schalter38.isOver TO POP.over38
ROUTE Schalter39.isOver TO POP.over39
ROUTE Schalter40.isOver TO POP.over40
ROUTE Schalter41.isOver TO POP.over41
ROUTE Schalter42.isOver TO POP.over42
ROUTE Schalter43.isOver TO POP.over43
ROUTE Schalter44.isOver TO POP.over44
ROUTE Schalter45.isOver TO POP.over45
ROUTE Schalter46.isOver TO POP.over46
ROUTE Schalter47.isOver TO POP.over47
ROUTE Schalter48.isOver TO POP.over48
ROUTE Schalter49.isOver TO POP.over49
ROUTE Schalter50.isOver TO POP.over50
ROUTE Schalter51.isOver TO POP.over51
ROUTE Schalter52.isOver TO POP.over52
ROUTE Schalter53.isOver TO POP.over53
ROUTE Schalter54.isOver TO POP.over54
ROUTE Schalter55.isOver TO POP.over55
ROUTE Schalter56.isOver TO POP.over56
ROUTE Schalter57.isOver TO POP.over57
ROUTE Schalter58.isOver TO POP.over58
ROUTE Schalter59.isOver TO POP.over59
ROUTE Schalter60.isOver TO POP.over60
ROUTE Schalter61.isOver TO POP.over61
ROUTE Schalter62.isOver TO POP.over62
ROUTE Schalter63.isOver TO POP.over63
ROUTE Schalter64.isOver TO POP.over64
ROUTE Schalter65.isOver TO POP.over65
ROUTE Schalter66.isOver TO POP.over66
ROUTE Schalter67.isOver TO POP.over67
ROUTE Schalter68.isOver TO POP.over68
ROUTE Schalter69.isOver TO POP.over69
ROUTE Schalter70.isOver TO POP.over70
ROUTE Schalter71.isOver TO POP.over71


 Shape { 
	appearance Appearance {
		 material Material {
		diffuseColor  0.298039215686275   0   1 
		transparency  1  
	}
	}	
 
	 geometry IndexedFaceSet {
	 		solid TRUE 	 
		coord Coordinate {
			 point [
			  2.73684210526316 1.05263157894737 0.0954474130295326  
			   2.61563761093476 1.05263157894737 0.210526315789474  
			   2.73684210526316 0.96263451944223 0.210526315789474  
		 ]
	 }
	 coordIndex [	0 1 2	] 
	}	 
 }
 

 Shape { 
	appearance Appearance {
		 material Material {
		diffuseColor  0.298039215686275   0   1 
		transparency  1  
	}
	}	
 
	 geometry IndexedFaceSet {
	 		solid TRUE 	 
		coord Coordinate {
			 point [
			  2.73684210526316 0.96263451944223 0.210526315789474  
			   2.94736842105263 0.906463778696655 0.210526315789474  
			   2.73684210526316 1.05263157894737 0.0954474130295326  
		 ]
	 }
	 coordIndex [	0 1 2	] 
	}	 
 }
 

 Shape { 
	appearance Appearance {
		 material Material {
		diffuseColor  0.298039215686275   0   1 
		transparency  1  
	}
	}	
 
	 geometry IndexedFaceSet {
	 		solid TRUE 	 
		coord Coordinate {
			 point [
			  2.94736842105263 0.906463778696655 0.210526315789474  
			   2.94736842105263 1.05263157894737 0.0129328139967263  
			   2.73684210526316 1.05263157894737 0.0954474130295326  
		 ]
	 }
	 coordIndex [	0 1 2	] 
	}	 
 }
 

 Shape { 
	appearance Appearance {
		 material Material {
		diffuseColor  0.298039215686275   0   1 
		transparency  1  
	}
	}	
 
	 geometry IndexedFaceSet {
	 		solid TRUE 	 
		coord Coordinate {
			 point [
			  2.94736842105263 0.906463778696655 0.210526315789474  
			   3.15789473684211 0.95614351798966 0.210526315789474  
			   2.94736842105263 1.05263157894737 0.0129328139967263  
		 ]
	 }
	 coordIndex [	0 1 2	] 
	}	 
 }
 

 Shape { 
	appearance Appearance {
		 material Material {
		diffuseColor  0.298039215686275   0   1 
		transparency  1  
	}
	}	
 
	 geometry IndexedFaceSet {
	 		solid TRUE 	 
		coord Coordinate {
			 point [
			  3.15789473684211 0.95614351798966 0.210526315789474  
			   3.15789473684211 1.05263157894737 0.074705092424819  
			   2.94736842105263 1.05263157894737 0.0129328139967263  
		 ]
	 }
	 coordIndex [	0 1 2	] 
	}	 
 }
 

 Shape { 
	appearance Appearance {
		 material Material {
		diffuseColor  0.298039215686275   0   1 
		transparency  1  
	}
	}	
 
	 geometry IndexedFaceSet {
	 		solid TRUE 	 
		coord Coordinate {
			 point [
			  3.15789473684211 1.05263157894737 0.074705092424819  
			   3.15789473684211 0.95614351798966 0.210526315789474  
			   3.28490005720169 1.05263157894737 0.210526315789474  
		 ]
	 }
	 coordIndex [	0 1 2	] 
	}	 
 }
 

 Shape { 
	appearance Appearance {
		 material Material {
		diffuseColor  0.298039215686275   0   1 
		transparency  1  
	}
	}	
 
	 geometry IndexedFaceSet {
	 		solid TRUE 	 
		coord Coordinate {
			 point [
			  2.52631578947368 1.05263157894737 0.397354618863353  
			   2.51640375152780 1.05263157894737 0.421052631578947  
			   2.52631578947368 1.04397483022086 0.421052631578947  
		 ]
	 }
	 coordIndex [	0 1 2	] 
	}	 
 }
 

 Shape { 
	appearance Appearance {
		 material Material {
		diffuseColor  0.298039215686275   0   1 
		transparency  1  
	}
	}	
 
	 geometry IndexedFaceSet {
	 		solid TRUE 	 
		coord Coordinate {
			 point [
			  2.52631578947368 1.05263157894737 0.397354618863353  
			   2.52631578947368 1.04397483022086 0.421052631578947  
			   2.61563761093476 1.05263157894737 0.210526315789474  
		 ]
	 }
	 coordIndex [	0 1 2	] 
	}	 
 }
 

 Shape { 
	appearance Appearance {
		 material Material {
		diffuseColor  0.298039215686275   0   1 
		transparency  1  
	}
	}	
 
	 geometry IndexedFaceSet {
	 		solid TRUE 	 
		coord Coordinate {
			 point [
			  2.61563761093476 1.05263157894737 0.210526315789474  
			   2.52631578947368 1.04397483022086 0.421052631578947  
			   2.73684210526316 0.96263451944223 0.210526315789474  
		 ]
	 }
	 coordIndex [	0 1 2	] 
	}	 
 }
 

 Shape { 
	appearance Appearance {
		 material Material {
		diffuseColor  0.298039215686275   0   1 
		transparency  1  
	}
	}	
 
	 geometry IndexedFaceSet {
	 		solid TRUE 	 
		coord Coordinate {
			 point [
			  2.52631578947368 1.04397483022086 0.421052631578947  
			   2.73684210526316 0.910088477298315 0.421052631578947  
			   2.73684210526316 0.96263451944223 0.210526315789474  
		 ]
	 }
	 coordIndex [	0 1 2	] 
	}	 
 }
 

 Shape { 
	appearance Appearance {
		 material Material {
		diffuseColor  0.298039215686275   0   1 
		transparency  1  
	}
	}	
 
	 geometry IndexedFaceSet {
	 		solid TRUE 	 
		coord Coordinate {
			 point [
			  2.94736842105263 0.867114170930381 0.421052631578947  
			   2.94736842105263 0.906463778696655 0.210526315789474  
			   2.73684210526316 0.96263451944223 0.210526315789474  
		 ]
	 }
	 coordIndex [	0 1 2	] 
	}	 
 }
 

 Shape { 
	appearance Appearance {
		 material Material {
		diffuseColor  0.298039215686275   0   1 
		transparency  1  
	}
	}	
 
	 geometry IndexedFaceSet {
	 		solid TRUE 	 
		coord Coordinate {
			 point [
			  2.94736842105263 0.867114170930381 0.421052631578947  
			   2.73684210526316 0.96263451944223 0.210526315789474  
			   2.73684210526316 0.910088477298315 0.421052631578947  
		 ]
	 }
	 coordIndex [	0 1 2	] 
	}	 
 }
 

 Shape { 
	appearance Appearance {
		 material Material {
		diffuseColor  0.298039215686275   0   1 
		transparency  1  
	}
	}	
 
	 geometry IndexedFaceSet {
	 		solid TRUE 	 
		coord Coordinate {
			 point [
			  3.15789473684211 0.911392994013258 0.421052631578947  
			   3.15789473684211 0.95614351798966 0.210526315789474  
			   2.94736842105263 0.906463778696655 0.210526315789474  
		 ]
	 }
	 coordIndex [	0 1 2	] 
	}	 
 }
 

 Shape { 
	appearance Appearance {
		 material Material {
		diffuseColor  0.298039215686275   0   1 
		transparency  1  
	}
	}	
 
	 geometry IndexedFaceSet {
	 		solid TRUE 	 
		coord Coordinate {
			 point [
			  3.15789473684211 0.911392994013258 0.421052631578947  
			   2.94736842105263 0.906463778696655 0.210526315789474  
			   2.94736842105263 0.867114170930381 0.421052631578947  
		 ]
	 }
	 coordIndex [	0 1 2	] 
	}	 
 }
 

 Shape { 
	appearance Appearance {
		 material Material {
		diffuseColor  0.298039215686275   0   1 
		transparency  1  
	}
	}	
 
	 geometry IndexedFaceSet {
	 		solid TRUE 	 
		coord Coordinate {
			 point [
			  3.28490005720169 1.05263157894737 0.210526315789474  
			   3.15789473684211 0.95614351798966 0.210526315789474  
			   3.36842105263158 1.05263157894737 0.414356846133905  
		 ]
	 }
	 coordIndex [	0 1 2	] 
	}	 
 }
 

 Shape { 
	appearance Appearance {
		 material Material {
		diffuseColor  0.298039215686275   0   1 
		transparency  1  
	}
	}	
 
	 geometry IndexedFaceSet {
	 		solid TRUE 	 
		coord Coordinate {
			 point [
			  3.36842105263158 1.05263157894737 0.414356846133905  
			   3.15789473684211 0.95614351798966 0.210526315789474  
			   3.36842105263158 1.05069747164604 0.421052631578947  
		 ]
	 }
	 coordIndex [	0 1 2	] 
	}	 
 }
 

 Shape { 
	appearance Appearance {
		 material Material {
		diffuseColor  0.298039215686275   0   1 
		transparency  1  
	}
	}	
 
	 geometry IndexedFaceSet {
	 		solid TRUE 	 
		coord Coordinate {
			 point [
			  3.15789473684211 0.95614351798966 0.210526315789474  
			   3.15789473684211 0.911392994013258 0.421052631578947  
			   3.36842105263158 1.05069747164604 0.421052631578947  
		 ]
	 }
	 coordIndex [	0 1 2	] 
	}	 
 }
 

 Shape { 
	appearance Appearance {
		 material Material {
		diffuseColor  0.298039215686275   0   1 
		transparency  1  
	}
	}	
 
	 geometry IndexedFaceSet {
	 		solid TRUE 	 
		coord Coordinate {
			 point [
			  3.36842105263158 1.05263157894737 0.414356846133905  
			   3.36842105263158 1.05069747164604 0.421052631578947  
			   3.37020128270076 1.05263157894737 0.421052631578947  
		 ]
	 }
	 coordIndex [	0 1 2	] 
	}	 
 }
 

 Shape { 
	appearance Appearance {
		 material Material {
		diffuseColor  0.298039215686275   0   1 
		transparency  1  
	}
	}	
 
	 geometry IndexedFaceSet {
	 		solid TRUE 	 
		coord Coordinate {
			 point [
			  2.52631578947368 1.05263157894737 0.57533476617599  
			   2.52631578947368 1.04397483022086 0.421052631578947  
			   2.51640375152780 1.05263157894737 0.421052631578947  
		 ]
	 }
	 coordIndex [	0 1 2	] 
	}	 
 }
 

 Shape { 
	appearance Appearance {
		 material Material {
		diffuseColor  0.298039215686275   0   1 
		transparency  1  
	}
	}	
 
	 geometry IndexedFaceSet {
	 		solid TRUE 	 
		coord Coordinate {
			 point [
			  2.53116643464429 1.05263157894737 0.631578947368421  
			   2.73684210526316 0.941865307970577 0.631578947368421  
			   2.52631578947368 1.05263157894737 0.57533476617599  
		 ]
	 }
	 coordIndex [	0 1 2	] 
	}	 
 }
 

 Shape { 
	appearance Appearance {
		 material Material {
		diffuseColor  0.298039215686275   0   1 
		transparency  1  
	}
	}	
 
	 geometry IndexedFaceSet {
	 		solid TRUE 	 
		coord Coordinate {
			 point [
			  2.52631578947368 1.05263157894737 0.57533476617599  
			   2.73684210526316 0.941865307970577 0.631578947368421  
			   2.52631578947368 1.04397483022086 0.421052631578947  
		 ]
	 }
	 coordIndex [	0 1 2	] 
	}	 
 }
 

 Shape { 
	appearance Appearance {
		 material Material {
		diffuseColor  0.298039215686275   0   1 
		transparency  1  
	}
	}	
 
	 geometry IndexedFaceSet {
	 		solid TRUE 	 
		coord Coordinate {
			 point [
			  2.73684210526316 0.941865307970577 0.631578947368421  
			   2.73684210526316 0.910088477298315 0.421052631578947  
			   2.52631578947368 1.04397483022086 0.421052631578947  
		 ]
	 }
	 coordIndex [	0 1 2	] 
	}	 
 }
 

 Shape { 
	appearance Appearance {
		 material Material {
		diffuseColor  0.298039215686275   0   1 
		transparency  1  
	}
	}	
 
	 geometry IndexedFaceSet {
	 		solid TRUE 	 
		coord Coordinate {
			 point [
			  2.94736842105263 0.903572661235677 0.631578947368421  
			   2.94736842105263 0.867114170930381 0.421052631578947  
			   2.73684210526316 0.910088477298315 0.421052631578947  
		 ]
	 }
	 coordIndex [	0 1 2	] 
	}	 
 }
 

 Shape { 
	appearance Appearance {
		 material Material {
		diffuseColor  0.298039215686275   0   1 
		transparency  1  
	}
	}	
 
	 geometry IndexedFaceSet {
	 		solid TRUE 	 
		coord Coordinate {
			 point [
			  2.94736842105263 0.903572661235677 0.631578947368421  
			   2.73684210526316 0.910088477298315 0.421052631578947  
			   2.73684210526316 0.941865307970577 0.631578947368421  
		 ]
	 }
	 coordIndex [	0 1 2	] 
	}	 
 }
 

 Shape { 
	appearance Appearance {
		 material Material {
		diffuseColor  0.298039215686275   0   1 
		transparency  1  
	}
	}	
 
	 geometry IndexedFaceSet {
	 		solid TRUE 	 
		coord Coordinate {
			 point [
			  3.15789473684211 0.94105720629492 0.631578947368421  
			   3.15789473684211 0.911392994013258 0.421052631578947  
			   2.94736842105263 0.867114170930381 0.421052631578947  
		 ]
	 }
	 coordIndex [	0 1 2	] 
	}	 
 }
 

 Shape { 
	appearance Appearance {
		 material Material {
		diffuseColor  0.298039215686275   0   1 
		transparency  1  
	}
	}	
 
	 geometry IndexedFaceSet {
	 		solid TRUE 	 
		coord Coordinate {
			 point [
			  3.15789473684211 0.94105720629492 0.631578947368421  
			   2.94736842105263 0.867114170930381 0.421052631578947  
			   2.94736842105263 0.903572661235677 0.631578947368421  
		 ]
	 }
	 coordIndex [	0 1 2	] 
	}	 
 }
 

 Shape { 
	appearance Appearance {
		 material Material {
		diffuseColor  0.298039215686275   0   1 
		transparency  1  
	}
	}	
 
	 geometry IndexedFaceSet {
	 		solid TRUE 	 
		coord Coordinate {
			 point [
			  3.36842105263158 1.05263157894737 0.450560539722203  
			   3.36842105263158 1.05069747164604 0.421052631578947  
			   3.35032840233683 1.05263157894737 0.631578947368421  
		 ]
	 }
	 coordIndex [	0 1 2	] 
	}	 
 }
 

 Shape { 
	appearance Appearance {
		 material Material {
		diffuseColor  0.298039215686275   0   1 
		transparency  1  
	}
	}	
 
	 geometry IndexedFaceSet {
	 		solid TRUE 	 
		coord Coordinate {
			 point [
			  3.35032840233683 1.05263157894737 0.631578947368421  
			   3.36842105263158 1.05069747164604 0.421052631578947  
			   3.15789473684211 0.94105720629492 0.631578947368421  
		 ]
	 }
	 coordIndex [	0 1 2	] 
	}	 
 }
 

 Shape { 
	appearance Appearance {
		 material Material {
		diffuseColor  0.298039215686275   0   1 
		transparency  1  
	}
	}	
 
	 geometry IndexedFaceSet {
	 		solid TRUE 	 
		coord Coordinate {
			 point [
			  3.36842105263158 1.05069747164604 0.421052631578947  
			   3.15789473684211 0.911392994013258 0.421052631578947  
			   3.15789473684211 0.94105720629492 0.631578947368421  
		 ]
	 }
	 coordIndex [	0 1 2	] 
	}	 
 }
 

 Shape { 
	appearance Appearance {
		 material Material {
		diffuseColor  0.298039215686275   0   1 
		transparency  1  
	}
	}	
 
	 geometry IndexedFaceSet {
	 		solid TRUE 	 
		coord Coordinate {
			 point [
			  3.36842105263158 1.05263157894737 0.450560539722203  
			   3.37020128270076 1.05263157894737 0.421052631578947  
			   3.36842105263158 1.05069747164604 0.421052631578947  
		 ]
	 }
	 coordIndex [	0 1 2	] 
	}	 
 }
 

 Shape { 
	appearance Appearance {
		 material Material {
		diffuseColor  0.298039215686275   0   1 
		transparency  1  
	}
	}	
 
	 geometry IndexedFaceSet {
	 		solid TRUE 	 
		coord Coordinate {
			 point [
			  2.53116643464429 1.05263157894737 0.631578947368421  
			   2.70513657941335 1.05263157894737 0.842105263157895  
			   2.73684210526316 0.941865307970577 0.631578947368421  
		 ]
	 }
	 coordIndex [	0 1 2	] 
	}	 
 }
 

 Shape { 
	appearance Appearance {
		 material Material {
		diffuseColor  0.298039215686275   0   1 
		transparency  1  
	}
	}	
 
	 geometry IndexedFaceSet {
	 		solid TRUE 	 
		coord Coordinate {
			 point [
			  2.70513657941335 1.05263157894737 0.842105263157895  
			   2.73684210526316 1.03912411627725 0.842105263157895  
			   2.73684210526316 0.941865307970577 0.631578947368421  
		 ]
	 }
	 coordIndex [	0 1 2	] 
	}	 
 }
 

 Shape { 
	appearance Appearance {
		 material Material {
		diffuseColor  0.298039215686275   0   1 
		transparency  1  
	}
	}	
 
	 geometry IndexedFaceSet {
	 		solid TRUE 	 
		coord Coordinate {
			 point [
			  2.94736842105263 0.998314288175061 0.842105263157895  
			   2.94736842105263 0.903572661235677 0.631578947368421  
			   2.73684210526316 0.941865307970577 0.631578947368421  
		 ]
	 }
	 coordIndex [	0 1 2	] 
	}	 
 }
 

 Shape { 
	appearance Appearance {
		 material Material {
		diffuseColor  0.298039215686275   0   1 
		transparency  1  
	}
	}	
 
	 geometry IndexedFaceSet {
	 		solid TRUE 	 
		coord Coordinate {
			 point [
			  2.94736842105263 0.998314288175061 0.842105263157895  
			   2.73684210526316 0.941865307970577 0.631578947368421  
			   2.73684210526316 1.03912411627725 0.842105263157895  
		 ]
	 }
	 coordIndex [	0 1 2	] 
	}	 
 }
 

 Shape { 
	appearance Appearance {
		 material Material {
		diffuseColor  0.298039215686275   0   1 
		transparency  1  
	}
	}	
 
	 geometry IndexedFaceSet {
	 		solid TRUE 	 
		coord Coordinate {
			 point [
			  3.15789473684211 1.02732698107431 0.842105263157895  
			   3.15789473684211 0.94105720629492 0.631578947368421  
			   2.94736842105263 0.903572661235677 0.631578947368421  
		 ]
	 }
	 coordIndex [	0 1 2	] 
	}	 
 }
 

 Shape { 
	appearance Appearance {
		 material Material {
		diffuseColor  0.298039215686275   0   1 
		transparency  1  
	}
	}	
 
	 geometry IndexedFaceSet {
	 		solid TRUE 	 
		coord Coordinate {
			 point [
			  3.15789473684211 1.02732698107431 0.842105263157895  
			   2.94736842105263 0.903572661235677 0.631578947368421  
			   2.94736842105263 0.998314288175061 0.842105263157895  
		 ]
	 }
	 coordIndex [	0 1 2	] 
	}	 
 }
 

 Shape { 
	appearance Appearance {
		 material Material {
		diffuseColor  0.298039215686275   0   1 
		transparency  1  
	}
	}	
 
	 geometry IndexedFaceSet {
	 		solid TRUE 	 
		coord Coordinate {
			 point [
			  3.15789473684211 0.94105720629492 0.631578947368421  
			   3.15789473684211 1.02732698107431 0.842105263157895  
			   3.35032840233683 1.05263157894737 0.631578947368421  
		 ]
	 }
	 coordIndex [	0 1 2	] 
	}	 
 }
 

 Shape { 
	appearance Appearance {
		 material Material {
		diffuseColor  0.298039215686275   0   1 
		transparency  1  
	}
	}	
 
	 geometry IndexedFaceSet {
	 		solid TRUE 	 
		coord Coordinate {
			 point [
			  3.15789473684211 1.02732698107431 0.842105263157895  
			   3.20733780254305 1.05263157894737 0.842105263157895  
			   3.35032840233683 1.05263157894737 0.631578947368421  
		 ]
	 }
	 coordIndex [	0 1 2	] 
	}	 
 }
 

 Shape { 
	appearance Appearance {
		 material Material {
		diffuseColor  0.298039215686275   0   1 
		transparency  1  
	}
	}	
 
	 geometry IndexedFaceSet {
	 		solid TRUE 	 
		coord Coordinate {
			 point [
			  2.73684210526316 1.05263157894737 0.861790133007212  
			   2.73684210526316 1.03912411627725 0.842105263157895  
			   2.70513657941335 1.05263157894737 0.842105263157895  
		 ]
	 }
	 coordIndex [	0 1 2	] 
	}	 
 }
 

 Shape { 
	appearance Appearance {
		 material Material {
		diffuseColor  0.298039215686275   0   1 
		transparency  1  
	}
	}	
 
	 geometry IndexedFaceSet {
	 		solid TRUE 	 
		coord Coordinate {
			 point [
			  2.73684210526316 1.05263157894737 0.861790133007212  
			   2.94736842105263 1.05263157894737 0.92346872321722  
			   2.73684210526316 1.03912411627725 0.842105263157895  
		 ]
	 }
	 coordIndex [	0 1 2	] 
	}	 
 }
 

 Shape { 
	appearance Appearance {
		 material Material {
		diffuseColor  0.298039215686275   0   1 
		transparency  1  
	}
	}	
 
	 geometry IndexedFaceSet {
	 		solid TRUE 	 
		coord Coordinate {
			 point [
			  2.94736842105263 1.05263157894737 0.92346872321722  
			   2.94736842105263 0.998314288175061 0.842105263157895  
			   2.73684210526316 1.03912411627725 0.842105263157895  
		 ]
	 }
	 coordIndex [	0 1 2	] 
	}	 
 }
 

 Shape { 
	appearance Appearance {
		 material Material {
		diffuseColor  0.298039215686275   0   1 
		transparency  1  
	}
	}	
 
	 geometry IndexedFaceSet {
	 		solid TRUE 	 
		coord Coordinate {
			 point [
			  2.94736842105263 1.05263157894737 0.92346872321722  
			   3.15789473684211 1.05263157894737 0.883129767153708  
			   2.94736842105263 0.998314288175061 0.842105263157895  
		 ]
	 }
	 coordIndex [	0 1 2	] 
	}	 
 }
 

 Shape { 
	appearance Appearance {
		 material Material {
		diffuseColor  0.298039215686275   0   1 
		transparency  1  
	}
	}	
 
	 geometry IndexedFaceSet {
	 		solid TRUE 	 
		coord Coordinate {
			 point [
			  3.15789473684211 1.05263157894737 0.883129767153708  
			   3.15789473684211 1.02732698107431 0.842105263157895  
			   2.94736842105263 0.998314288175061 0.842105263157895  
		 ]
	 }
	 coordIndex [	0 1 2	] 
	}	 
 }
 

 Shape { 
	appearance Appearance {
		 material Material {
		diffuseColor  0.298039215686275   0   1 
		transparency  1  
	}
	}	
 
	 geometry IndexedFaceSet {
	 		solid TRUE 	 
		coord Coordinate {
			 point [
			  3.15789473684211 1.05263157894737 0.883129767153708  
			   3.20733780254305 1.05263157894737 0.842105263157895  
			   3.15789473684211 1.02732698107431 0.842105263157895  
		 ]
	 }
	 coordIndex [	0 1 2	] 
	}	 
 }
 

 Shape { 
	appearance Appearance {
		 material Material {
		diffuseColor  0.298039215686275   0   1 
		transparency  1  
	}
	}	
 
	 geometry IndexedFaceSet {
	 		solid TRUE 	 
		coord Coordinate {
			 point [
			  2.10526315789474 1.05263157894737 2.9331080621687  
			   2.09215798540979 1.05263157894737 2.94736842105263  
			   2.10526315789474 1.04978932992935 2.94736842105263  
		 ]
	 }
	 coordIndex [	0 1 2	] 
	}	 
 }
 

 Shape { 
	appearance Appearance {
		 material Material {
		diffuseColor  0.298039215686275   0   1 
		transparency  1  
	}
	}	
 
	 geometry IndexedFaceSet {
	 		solid TRUE 	 
		coord Coordinate {
			 point [
			  2.10526315789474 1.04978932992935 2.94736842105263  
			   2.31578947368421 1.05091157283124 2.94736842105263  
			   2.10526315789474 1.05263157894737 2.9331080621687  
		 ]
	 }
	 coordIndex [	0 1 2	] 
	}	 
 }
 

 Shape { 
	appearance Appearance {
		 material Material {
		diffuseColor  0.298039215686275   0   1 
		transparency  1  
	}
	}	
 
	 geometry IndexedFaceSet {
	 		solid TRUE 	 
		coord Coordinate {
			 point [
			  2.31578947368421 1.05091157283124 2.94736842105263  
			   2.31578947368421 1.05263157894737 2.94101753815313  
			   2.10526315789474 1.05263157894737 2.9331080621687  
		 ]
	 }
	 coordIndex [	0 1 2	] 
	}	 
 }
 

 Shape { 
	appearance Appearance {
		 material Material {
		diffuseColor  0.298039215686275   0   1 
		transparency  1  
	}
	}	
 
	 geometry IndexedFaceSet {
	 		solid TRUE 	 
		coord Coordinate {
			 point [
			  2.31578947368421 1.05263157894737 2.94101753815313  
			   2.31578947368421 1.05091157283124 2.94736842105263  
			   2.32772477635473 1.05263157894737 2.94736842105263  
		 ]
	 }
	 coordIndex [	0 1 2	] 
	}	 
 }
 

 Shape { 
	appearance Appearance {
		 material Material {
		diffuseColor  0.298039215686275   0   1 
		transparency  1  
	}
	}	
 
	 geometry IndexedFaceSet {
	 		solid TRUE 	 
		coord Coordinate {
			 point [
			  2.09215798540979 1.05263157894737 2.94736842105263  
			   2.08202182509515 1.05263157894737 3.15789473684211  
			   2.10526315789474 1.04978932992935 2.94736842105263  
		 ]
	 }
	 coordIndex [	0 1 2	] 
	}	 
 }
 

 Shape { 
	appearance Appearance {
		 material Material {
		diffuseColor  0.298039215686275   0   1 
		transparency  1  
	}
	}	
 
	 geometry IndexedFaceSet {
	 		solid TRUE 	 
		coord Coordinate {
			 point [
			  2.08202182509515 1.05263157894737 3.15789473684211  
			   2.10526315789474 1.04597236099431 3.15789473684211  
			   2.10526315789474 1.04978932992935 2.94736842105263  
		 ]
	 }
	 coordIndex [	0 1 2	] 
	}	 
 }
 

 Shape { 
	appearance Appearance {
		 material Material {
		diffuseColor  0.298039215686275   0   1 
		transparency  1  
	}
	}	
 
	 geometry IndexedFaceSet {
	 		solid TRUE 	 
		coord Coordinate {
			 point [
			  2.31578947368421 1.03174390226729 3.15789473684211  
			   2.31578947368421 1.05091157283124 2.94736842105263  
			   2.10526315789474 1.04978932992935 2.94736842105263  
		 ]
	 }
	 coordIndex [	0 1 2	] 
	}	 
 }
 

 Shape { 
	appearance Appearance {
		 material Material {
		diffuseColor  0.298039215686275   0   1 
		transparency  1  
	}
	}	
 
	 geometry IndexedFaceSet {
	 		solid TRUE 	 
		coord Coordinate {
			 point [
			  2.31578947368421 1.03174390226729 3.15789473684211  
			   2.10526315789474 1.04978932992935 2.94736842105263  
			   2.10526315789474 1.04597236099431 3.15789473684211  
		 ]
	 }
	 coordIndex [	0 1 2	] 
	}	 
 }
 

 Shape { 
	appearance Appearance {
		 material Material {
		diffuseColor  0.298039215686275   0   1 
		transparency  1  
	}
	}	
 
	 geometry IndexedFaceSet {
	 		solid TRUE 	 
		coord Coordinate {
			 point [
			  2.32772477635473 1.05263157894737 2.94736842105263  
			   2.31578947368421 1.05091157283124 2.94736842105263  
			   2.52631578947368 1.05263157894737 3.12766992830255  
		 ]
	 }
	 coordIndex [	0 1 2	] 
	}	 
 }
 

 Shape { 
	appearance Appearance {
		 material Material {
		diffuseColor  0.298039215686275   0   1 
		transparency  1  
	}
	}	
 
	 geometry IndexedFaceSet {
	 		solid TRUE 	 
		coord Coordinate {
			 point [
			  2.52631578947368 1.05263157894737 3.12766992830255  
			   2.31578947368421 1.05091157283124 2.94736842105263  
			   2.52631578947368 1.04847823992196 3.15789473684211  
		 ]
	 }
	 coordIndex [	0 1 2	] 
	}	 
 }
 

 Shape { 
	appearance Appearance {
		 material Material {
		diffuseColor  0.298039215686275   0   1 
		transparency  1  
	}
	}	
 
	 geometry IndexedFaceSet {
	 		solid TRUE 	 
		coord Coordinate {
			 point [
			  2.31578947368421 1.05091157283124 2.94736842105263  
			   2.31578947368421 1.03174390226729 3.15789473684211  
			   2.52631578947368 1.04847823992196 3.15789473684211  
		 ]
	 }
	 coordIndex [	0 1 2	] 
	}	 
 }
 

 Shape { 
	appearance Appearance {
		 material Material {
		diffuseColor  0.298039215686275   0   1 
		transparency  1  
	}
	}	
 
	 geometry IndexedFaceSet {
	 		solid TRUE 	 
		coord Coordinate {
			 point [
			  2.52631578947368 1.05263157894737 3.12766992830255  
			   2.52631578947368 1.04847823992196 3.15789473684211  
			   2.55156028485066 1.05263157894737 3.15789473684211  
		 ]
	 }
	 coordIndex [	0 1 2	] 
	}	 
 }
 

 Shape { 
	appearance Appearance {
		 material Material {
		diffuseColor  0.298039215686275   0   1 
		transparency  1  
	}
	}	
 
	 geometry IndexedFaceSet {
	 		solid TRUE 	 
		coord Coordinate {
			 point [
			  2.10526315789474 1.05263157894737 3.19430482638835  
			   2.10526315789474 1.04597236099431 3.15789473684211  
			   2.08202182509515 1.05263157894737 3.15789473684211  
		 ]
	 }
	 coordIndex [	0 1 2	] 
	}	 
 }
 

 Shape { 
	appearance Appearance {
		 material Material {
		diffuseColor  0.298039215686275   0   1 
		transparency  1  
	}
	}	
 
	 geometry IndexedFaceSet {
	 		solid TRUE 	 
		coord Coordinate {
			 point [
			  2.10526315789474 1.05263157894737 3.19430482638835  
			   2.31578947368421 1.05263157894737 3.3450861852234  
			   2.10526315789474 1.04597236099431 3.15789473684211  
		 ]
	 }
	 coordIndex [	0 1 2	] 
	}	 
 }
 

 Shape { 
	appearance Appearance {
		 material Material {
		diffuseColor  0.298039215686275   0   1 
		transparency  1  
	}
	}	
 
	 geometry IndexedFaceSet {
	 		solid TRUE 	 
		coord Coordinate {
			 point [
			  2.31578947368421 1.05263157894737 3.3450861852234  
			   2.31578947368421 1.03174390226729 3.15789473684211  
			   2.10526315789474 1.04597236099431 3.15789473684211  
		 ]
	 }
	 coordIndex [	0 1 2	] 
	}	 
 }
 

 Shape { 
	appearance Appearance {
		 material Material {
		diffuseColor  0.298039215686275   0   1 
		transparency  1  
	}
	}	
 
	 geometry IndexedFaceSet {
	 		solid TRUE 	 
		coord Coordinate {
			 point [
			  2.31578947368421 1.05263157894737 3.3450861852234  
			   2.52631578947368 1.05263157894737 3.22262610790285  
			   2.31578947368421 1.03174390226729 3.15789473684211  
		 ]
	 }
	 coordIndex [	0 1 2	] 
	}	 
 }
 

 Shape { 
	appearance Appearance {
		 material Material {
		diffuseColor  0.298039215686275   0   1 
		transparency  1  
	}
	}	
 
	 geometry IndexedFaceSet {
	 		solid TRUE 	 
		coord Coordinate {
			 point [
			  2.52631578947368 1.05263157894737 3.22262610790285  
			   2.52631578947368 1.04847823992196 3.15789473684211  
			   2.31578947368421 1.03174390226729 3.15789473684211  
		 ]
	 }
	 coordIndex [	0 1 2	] 
	}	 
 }
 

 Shape { 
	appearance Appearance {
		 material Material {
		diffuseColor  0.298039215686275   0   1 
		transparency  1  
	}
	}	
 
	 geometry IndexedFaceSet {
	 		solid TRUE 	 
		coord Coordinate {
			 point [
			  2.52631578947368 1.05263157894737 3.22262610790285  
			   2.55156028485066 1.05263157894737 3.15789473684211  
			   2.52631578947368 1.04847823992196 3.15789473684211  
		 ]
	 }
	 coordIndex [	0 1 2	] 
	}	 
 }
 

 Shape { 
	appearance Appearance {
		 material Material {
		diffuseColor  0.298039215686275   0   1 
		transparency  1  
	}
	}	
 
	 geometry IndexedFaceSet {
	 		solid TRUE 	 
		coord Coordinate {
			 point [
			  2.52631578947368 1.26315789473684 0.189897945981283  
			   2.50808008527330 1.26315789473684 0.210526315789474  
			   2.52631578947368 1.21820725176711 0.210526315789474  
		 ]
	 }
	 coordIndex [	0 1 2	] 
	}	 
 }
 

 Shape { 
	appearance Appearance {
		 material Material {
		diffuseColor  0.298039215686275   0   1 
		transparency  1  
	}
	}	
 
	 geometry IndexedFaceSet {
	 		solid TRUE 	 
		coord Coordinate {
			 point [
			  2.61563761093476 1.05263157894737 0.210526315789474  
			   2.73684210526316 1.05263157894737 0.0954474130295326  
			   2.52631578947368 1.21820725176711 0.210526315789474  
		 ]
	 }
	 coordIndex [	0 1 2	] 
	}	 
 }
 

 Shape { 
	appearance Appearance {
		 material Material {
		diffuseColor  0.298039215686275   0   1 
		transparency  1  
	}
	}	
 
	 geometry IndexedFaceSet {
	 		solid TRUE 	 
		coord Coordinate {
			 point [
			  2.52631578947368 1.21820725176711 0.210526315789474  
			   2.73684210526316 1.05263157894737 0.0954474130295326  
			   2.52631578947368 1.26315789473684 0.189897945981283  
		 ]
	 }
	 coordIndex [	0 1 2	] 
	}	 
 }
 

 Shape { 
	appearance Appearance {
		 material Material {
		diffuseColor  0.298039215686275   0   1 
		transparency  1  
	}
	}	
 
	 geometry IndexedFaceSet {
	 		solid TRUE 	 
		coord Coordinate {
			 point [
			  2.73684210526316 1.05263157894737 0.0954474130295326  
			   2.73684210526316 1.26315789473684 0.00369058642528188  
			   2.52631578947368 1.26315789473684 0.189897945981283  
		 ]
	 }
	 coordIndex [	0 1 2	] 
	}	 
 }
 

 Shape { 
	appearance Appearance {
		 material Material {
		diffuseColor  0.298039215686275   0   1 
		transparency  1  
	}
	}	
 
	 geometry IndexedFaceSet {
	 		solid TRUE 	 
		coord Coordinate {
			 point [
			  2.94736842105263 1.07794688684710 0  
			   2.74602209137590 1.26315789473684 0  
			   2.94736842105263 1.05263157894737 0.0129328139967263  
		 ]
	 }
	 coordIndex [	0 1 2	] 
	}	 
 }
 

 Shape { 
	appearance Appearance {
		 material Material {
		diffuseColor  0.298039215686275   0   1 
		transparency  1  
	}
	}	
 
	 geometry IndexedFaceSet {
	 		solid TRUE 	 
		coord Coordinate {
			 point [
			  2.74602209137590 1.26315789473684 0  
			   2.73684210526316 1.26315789473684 0.00369058642528184  
			   2.94736842105263 1.05263157894737 0.0129328139967263  
		 ]
	 }
	 coordIndex [	0 1 2	] 
	}	 
 }
 

 Shape { 
	appearance Appearance {
		 material Material {
		diffuseColor  0.298039215686275   0   1 
		transparency  1  
	}
	}	
 
	 geometry IndexedFaceSet {
	 		solid TRUE 	 
		coord Coordinate {
			 point [
			  2.94736842105263 1.05263157894737 0.0129328139967263  
			   2.73684210526316 1.26315789473684 0.00369058642528184  
			   2.73684210526316 1.05263157894737 0.0954474130295326  
		 ]
	 }
	 coordIndex [	0 1 2	] 
	}	 
 }
 

 Shape { 
	appearance Appearance {
		 material Material {
		diffuseColor  0.298039215686275   0   1 
		transparency  1  
	}
	}	
 
	 geometry IndexedFaceSet {
	 		solid TRUE 	 
		coord Coordinate {
			 point [
			  2.94736842105263 1.07794688684710 0  
			   2.94736842105263 1.05263157894737 0.0129328139967263  
			   3.15789473684211 1.18408799652938 0  
		 ]
	 }
	 coordIndex [	0 1 2	] 
	}	 
 }
 

 Shape { 
	appearance Appearance {
		 material Material {
		diffuseColor  0.298039215686275   0   1 
		transparency  1  
	}
	}	
 
	 geometry IndexedFaceSet {
	 		solid TRUE 	 
		coord Coordinate {
			 point [
			  3.15789473684211 1.18408799652938 0  
			   2.94736842105263 1.05263157894737 0.0129328139967263  
			   3.15789473684211 1.05263157894737 0.074705092424819  
		 ]
	 }
	 coordIndex [	0 1 2	] 
	}	 
 }
 

 Shape { 
	appearance Appearance {
		 material Material {
		diffuseColor  0.298039215686275   0   1 
		transparency  1  
	}
	}	
 
	 geometry IndexedFaceSet {
	 		solid TRUE 	 
		coord Coordinate {
			 point [
			  3.36842105263158 1.26315789473684 0.147028003556396  
			   3.20275423675286 1.26315789473684 0  
			   3.15789473684211 1.18408799652938 0  
		 ]
	 }
	 coordIndex [	0 1 2	] 
	}	 
 }
 

 Shape { 
	appearance Appearance {
		 material Material {
		diffuseColor  0.298039215686275   0   1 
		transparency  1  
	}
	}	
 
	 geometry IndexedFaceSet {
	 		solid TRUE 	 
		coord Coordinate {
			 point [
			  3.36842105263158 1.26315789473684 0.147028003556396  
			   3.15789473684211 1.05263157894737 0.074705092424819  
			   3.36842105263158 1.16943604198346 0.210526315789474  
		 ]
	 }
	 coordIndex [	0 1 2	] 
	}	 
 }
 

 Shape { 
	appearance Appearance {
		 material Material {
		diffuseColor  0.298039215686275   0   1 
		transparency  1  
	}
	}	
 
	 geometry IndexedFaceSet {
	 		solid TRUE 	 
		coord Coordinate {
			 point [
			  3.36842105263158 1.26315789473684 0.147028003556396  
			   3.15789473684211 1.18408799652938 0  
			   3.15789473684211 1.05263157894737 0.074705092424819  
		 ]
	 }
	 coordIndex [	0 1 2	] 
	}	 
 }
 

 Shape { 
	appearance Appearance {
		 material Material {
		diffuseColor  0.298039215686275   0   1 
		transparency  1  
	}
	}	
 
	 geometry IndexedFaceSet {
	 		solid TRUE 	 
		coord Coordinate {
			 point [
			  3.15789473684211 1.05263157894737 0.074705092424819  
			   3.28490005720169 1.05263157894737 0.210526315789474  
			   3.36842105263158 1.16943604198346 0.210526315789474  
		 ]
	 }
	 coordIndex [	0 1 2	] 
	}	 
 }
 

 Shape { 
	appearance Appearance {
		 material Material {
		diffuseColor  0.298039215686275   0   1 
		transparency  1  
	}
	}	
 
	 geometry IndexedFaceSet {
	 		solid TRUE 	 
		coord Coordinate {
			 point [
			  3.36842105263158 1.26315789473684 0.147028003556396  
			   3.36842105263158 1.16943604198346 0.210526315789474  
			   3.40952029932529 1.26315789473684 0.210526315789474  
		 ]
	 }
	 coordIndex [	0 1 2	] 
	}	 
 }
 

 Shape { 
	appearance Appearance {
		 material Material {
		diffuseColor  0.298039215686275   0   1 
		transparency  1  
	}
	}	
 
	 geometry IndexedFaceSet {
	 		solid TRUE 	 
		coord Coordinate {
			 point [
			  2.52631578947368 1.21820725176711 0.210526315789474  
			   2.50808008527330 1.26315789473684 0.210526315789474  
			   2.52631578947368 1.05263157894737 0.397354618863353  
		 ]
	 }
	 coordIndex [	0 1 2	] 
	}	 
 }
 

 Shape { 
	appearance Appearance {
		 material Material {
		diffuseColor  0.298039215686275   0   1 
		transparency  1  
	}
	}	
 
	 geometry IndexedFaceSet {
	 		solid TRUE 	 
		coord Coordinate {
			 point [
			  2.52631578947368 1.05263157894737 0.397354618863353  
			   2.50808008527330 1.26315789473684 0.210526315789474  
			   2.51640375152780 1.05263157894737 0.421052631578947  
		 ]
	 }
	 coordIndex [	0 1 2	] 
	}	 
 }
 

 Shape { 
	appearance Appearance {
		 material Material {
		diffuseColor  0.298039215686275   0   1 
		transparency  1  
	}
	}	
 
	 geometry IndexedFaceSet {
	 		solid TRUE 	 
		coord Coordinate {
			 point [
			  2.50808008527330 1.26315789473684 0.210526315789474  
			   2.39898721280534 1.26315789473684 0.421052631578947  
			   2.51640375152780 1.05263157894737 0.421052631578947  
		 ]
	 }
	 coordIndex [	0 1 2	] 
	}	 
 }
 

 Shape { 
	appearance Appearance {
		 material Material {
		diffuseColor  0.298039215686275   0   1 
		transparency  1  
	}
	}	
 
	 geometry IndexedFaceSet {
	 		solid TRUE 	 
		coord Coordinate {
			 point [
			  2.52631578947368 1.05263157894737 0.397354618863353  
			   2.61563761093476 1.05263157894737 0.210526315789474  
			   2.52631578947368 1.21820725176711 0.210526315789474  
		 ]
	 }
	 coordIndex [	0 1 2	] 
	}	 
 }
 

 Shape { 
	appearance Appearance {
		 material Material {
		diffuseColor  0.298039215686275   0   1 
		transparency  1  
	}
	}	
 
	 geometry IndexedFaceSet {
	 		solid TRUE 	 
		coord Coordinate {
			 point [
			  3.28490005720169 1.05263157894737 0.210526315789474  
			   3.36842105263158 1.05263157894737 0.414356846133905  
			   3.36842105263158 1.16943604198346 0.210526315789474  
		 ]
	 }
	 coordIndex [	0 1 2	] 
	}	 
 }
 

 Shape { 
	appearance Appearance {
		 material Material {
		diffuseColor  0.298039215686275   0   1 
		transparency  1  
	}
	}	
 
	 geometry IndexedFaceSet {
	 		solid TRUE 	 
		coord Coordinate {
			 point [
			  3.36842105263158 1.05263157894737 0.414356846133905  
			   3.37020128270076 1.05263157894737 0.421052631578947  
			   3.36842105263158 1.16943604198346 0.210526315789474  
		 ]
	 }
	 coordIndex [	0 1 2	] 
	}	 
 }
 

 Shape { 
	appearance Appearance {
		 material Material {
		diffuseColor  0.298039215686275   0   1 
		transparency  1  
	}
	}	
 
	 geometry IndexedFaceSet {
	 		solid TRUE 	 
		coord Coordinate {
			 point [
			  3.36842105263158 1.16943604198346 0.210526315789474  
			   3.37020128270076 1.05263157894737 0.421052631578947  
			   3.40952029932529 1.26315789473684 0.210526315789474  
		 ]
	 }
	 coordIndex [	0 1 2	] 
	}	 
 }
 

 Shape { 
	appearance Appearance {
		 material Material {
		diffuseColor  0.298039215686275   0   1 
		transparency  1  
	}
	}	
 
	 geometry IndexedFaceSet {
	 		solid TRUE 	 
		coord Coordinate {
			 point [
			  3.37020128270076 1.05263157894737 0.421052631578947  
			   3.48047374454442 1.26315789473684 0.421052631578947  
			   3.40952029932529 1.26315789473684 0.210526315789474  
		 ]
	 }
	 coordIndex [	0 1 2	] 
	}	 
 }
 

 Shape { 
	appearance Appearance {
		 material Material {
		diffuseColor  0.298039215686275   0   1 
		transparency  1  
	}
	}	
 
	 geometry IndexedFaceSet {
	 		solid TRUE 	 
		coord Coordinate {
			 point [
			  2.52631578947368 1.05263157894737 0.57533476617599  
			   2.51640375152780 1.05263157894737 0.421052631578947  
			   2.52631578947368 1.05737382690033 0.631578947368421  
		 ]
	 }
	 coordIndex [	0 1 2	] 
	}	 
 }
 

 Shape { 
	appearance Appearance {
		 material Material {
		diffuseColor  0.298039215686275   0   1 
		transparency  1  
	}
	}	
 
	 geometry IndexedFaceSet {
	 		solid TRUE 	 
		coord Coordinate {
			 point [
			  2.52631578947368 1.05737382690033 0.631578947368421  
			   2.51640375152780 1.05263157894737 0.421052631578947  
			   2.36698742809237 1.26315789473684 0.631578947368421  
		 ]
	 }
	 coordIndex [	0 1 2	] 
	}	 
 }
 

 Shape { 
	appearance Appearance {
		 material Material {
		diffuseColor  0.298039215686275   0   1 
		transparency  1  
	}
	}	
 
	 geometry IndexedFaceSet {
	 		solid TRUE 	 
		coord Coordinate {
			 point [
			  2.51640375152780 1.05263157894737 0.421052631578947  
			   2.39898721280534 1.26315789473684 0.421052631578947  
			   2.36698742809237 1.26315789473684 0.631578947368421  
		 ]
	 }
	 coordIndex [	0 1 2	] 
	}	 
 }
 

 Shape { 
	appearance Appearance {
		 material Material {
		diffuseColor  0.298039215686275   0   1 
		transparency  1  
	}
	}	
 
	 geometry IndexedFaceSet {
	 		solid TRUE 	 
		coord Coordinate {
			 point [
			  2.52631578947368 1.05737382690033 0.631578947368421  
			   2.53116643464429 1.05263157894737 0.631578947368421  
			   2.52631578947368 1.05263157894737 0.57533476617599  
		 ]
	 }
	 coordIndex [	0 1 2	] 
	}	 
 }
 

 Shape { 
	appearance Appearance {
		 material Material {
		diffuseColor  0.298039215686275   0   1 
		transparency  1  
	}
	}	
 
	 geometry IndexedFaceSet {
	 		solid TRUE 	 
		coord Coordinate {
			 point [
			  3.36842105263158 1.05263157894737 0.450560539722203  
			   3.35032840233683 1.05263157894737 0.631578947368421  
			   3.36842105263158 1.06919049681478 0.631578947368421  
		 ]
	 }
	 coordIndex [	0 1 2	] 
	}	 
 }
 

 Shape { 
	appearance Appearance {
		 material Material {
		diffuseColor  0.298039215686275   0   1 
		transparency  1  
	}
	}	
 
	 geometry IndexedFaceSet {
	 		solid TRUE 	 
		coord Coordinate {
			 point [
			  3.36842105263158 1.06919049681478 0.631578947368421  
			   3.4876902332633 1.26315789473684 0.631578947368421  
			   3.36842105263158 1.05263157894737 0.450560539722203  
		 ]
	 }
	 coordIndex [	0 1 2	] 
	}	 
 }
 

 Shape { 
	appearance Appearance {
		 material Material {
		diffuseColor  0.298039215686275   0   1 
		transparency  1  
	}
	}	
 
	 geometry IndexedFaceSet {
	 		solid TRUE 	 
		coord Coordinate {
			 point [
			  3.36842105263158 1.05263157894737 0.450560539722203  
			   3.4876902332633 1.26315789473684 0.631578947368421  
			   3.37020128270076 1.05263157894737 0.421052631578947  
		 ]
	 }
	 coordIndex [	0 1 2	] 
	}	 
 }
 

 Shape { 
	appearance Appearance {
		 material Material {
		diffuseColor  0.298039215686275   0   1 
		transparency  1  
	}
	}	
 
	 geometry IndexedFaceSet {
	 		solid TRUE 	 
		coord Coordinate {
			 point [
			  3.4876902332633 1.26315789473684 0.631578947368421  
			   3.48047374454442 1.26315789473684 0.421052631578947  
			   3.37020128270076 1.05263157894737 0.421052631578947  
		 ]
	 }
	 coordIndex [	0 1 2	] 
	}	 
 }
 

 Shape { 
	appearance Appearance {
		 material Material {
		diffuseColor  0.298039215686275   0   1 
		transparency  1  
	}
	}	
 
	 geometry IndexedFaceSet {
	 		solid TRUE 	 
		coord Coordinate {
			 point [
			  1.26315789473684 1.26315789473684 0.825761549697061  
			   1.11643387970643 1.26315789473684 0.842105263157895  
			   1.26315789473684 1.24815112162715 0.842105263157895  
		 ]
	 }
	 coordIndex [	0 1 2	] 
	}	 
 }
 

 Shape { 
	appearance Appearance {
		 material Material {
		diffuseColor  0.298039215686275   0   1 
		transparency  1  
	}
	}	
 
	 geometry IndexedFaceSet {
	 		solid TRUE 	 
		coord Coordinate {
			 point [
			  1.26315789473684 1.26315789473684 0.825761549697061  
			   1.26315789473684 1.24815112162715 0.842105263157895  
			   1.2914371668772 1.26315789473684 0.842105263157895  
		 ]
	 }
	 coordIndex [	0 1 2	] 
	}	 
 }
 

 Shape { 
	appearance Appearance {
		 material Material {
		diffuseColor  0.298039215686275   0   1 
		transparency  1  
	}
	}	
 
	 geometry IndexedFaceSet {
	 		solid TRUE 	 
		coord Coordinate {
			 point [
			  2.36698742809237 1.26315789473684 0.631578947368421  
			   2.43345733366974 1.26315789473684 0.842105263157895  
			   2.52631578947368 1.05737382690033 0.631578947368421  
		 ]
	 }
	 coordIndex [	0 1 2	] 
	}	 
 }
 

 Shape { 
	appearance Appearance {
		 material Material {
		diffuseColor  0.298039215686275   0   1 
		transparency  1  
	}
	}	
 
	 geometry IndexedFaceSet {
	 		solid TRUE 	 
		coord Coordinate {
			 point [
			  2.43345733366974 1.26315789473684 0.842105263157895  
			   2.52631578947368 1.17756357738553 0.842105263157895  
			   2.52631578947368 1.05737382690033 0.631578947368421  
		 ]
	 }
	 coordIndex [	0 1 2	] 
	}	 
 }
 

 Shape { 
	appearance Appearance {
		 material Material {
		diffuseColor  0.298039215686275   0   1 
		transparency  1  
	}
	}	
 
	 geometry IndexedFaceSet {
	 		solid TRUE 	 
		coord Coordinate {
			 point [
			  2.52631578947368 1.17756357738553 0.842105263157895  
			   2.70513657941335 1.05263157894737 0.842105263157895  
			   2.52631578947368 1.05737382690033 0.631578947368421  
		 ]
	 }
	 coordIndex [	0 1 2	] 
	}	 
 }
 

 Shape { 
	appearance Appearance {
		 material Material {
		diffuseColor  0.298039215686275   0   1 
		transparency  1  
	}
	}	
 
	 geometry IndexedFaceSet {
	 		solid TRUE 	 
		coord Coordinate {
			 point [
			  2.52631578947368 1.05737382690033 0.631578947368421  
			   2.70513657941335 1.05263157894737 0.842105263157895  
			   2.53116643464429 1.05263157894737 0.631578947368421  
		 ]
	 }
	 coordIndex [	0 1 2	] 
	}	 
 }
 

 Shape { 
	appearance Appearance {
		 material Material {
		diffuseColor  0.298039215686275   0   1 
		transparency  1  
	}
	}	
 
	 geometry IndexedFaceSet {
	 		solid TRUE 	 
		coord Coordinate {
			 point [
			  3.36842105263158 1.06919049681478 0.631578947368421  
			   3.35032840233683 1.05263157894737 0.631578947368421  
			   3.36842105263158 1.17574199261375 0.842105263157895  
		 ]
	 }
	 coordIndex [	0 1 2	] 
	}	 
 }
 

 Shape { 
	appearance Appearance {
		 material Material {
		diffuseColor  0.298039215686275   0   1 
		transparency  1  
	}
	}	
 
	 geometry IndexedFaceSet {
	 		solid TRUE 	 
		coord Coordinate {
			 point [
			  3.36842105263158 1.17574199261375 0.842105263157895  
			   3.35032840233683 1.05263157894737 0.631578947368421  
			   3.20733780254305 1.05263157894737 0.842105263157895  
		 ]
	 }
	 coordIndex [	0 1 2	] 
	}	 
 }
 

 Shape { 
	appearance Appearance {
		 material Material {
		diffuseColor  0.298039215686275   0   1 
		transparency  1  
	}
	}	
 
	 geometry IndexedFaceSet {
	 		solid TRUE 	 
		coord Coordinate {
			 point [
			  3.36842105263158 1.06919049681478 0.631578947368421  
			   3.36842105263158 1.17574199261375 0.842105263157895  
			   3.4876902332633 1.26315789473684 0.631578947368421  
		 ]
	 }
	 coordIndex [	0 1 2	] 
	}	 
 }
 

 Shape { 
	appearance Appearance {
		 material Material {
		diffuseColor  0.298039215686275   0   1 
		transparency  1  
	}
	}	
 
	 geometry IndexedFaceSet {
	 		solid TRUE 	 
		coord Coordinate {
			 point [
			  3.36842105263158 1.17574199261375 0.842105263157895  
			   3.43046160772608 1.26315789473684 0.842105263157895  
			   3.4876902332633 1.26315789473684 0.631578947368421  
		 ]
	 }
	 coordIndex [	0 1 2	] 
	}	 
 }
 

 Shape { 
	appearance Appearance {
		 material Material {
		diffuseColor  0.298039215686275   0   1 
		transparency  1  
	}
	}	
 
	 geometry IndexedFaceSet {
	 		solid TRUE 	 
		coord Coordinate {
			 point [
			  1.05263157894737 1.26315789473684 0.925561808635744  
			   1.04308606196768 1.26315789473684 1.05263157894737  
			   1.05263157894737 1.24917444349813 1.05263157894737  
		 ]
	 }
	 coordIndex [	0 1 2	] 
	}	 
 }
 

 Shape { 
	appearance Appearance {
		 material Material {
		diffuseColor  0.298039215686275   0   1 
		transparency  1  
	}
	}	
 
	 geometry IndexedFaceSet {
	 		solid TRUE 	 
		coord Coordinate {
			 point [
			  1.05263157894737 1.26315789473684 0.925561808635744  
			   1.05263157894737 1.24917444349813 1.05263157894737  
			   1.11643387970643 1.26315789473684 0.842105263157895  
		 ]
	 }
	 coordIndex [	0 1 2	] 
	}	 
 }
 

 Shape { 
	appearance Appearance {
		 material Material {
		diffuseColor  0.298039215686275   0   1 
		transparency  1  
	}
	}	
 
	 geometry IndexedFaceSet {
	 		solid TRUE 	 
		coord Coordinate {
			 point [
			  1.11643387970643 1.26315789473684 0.842105263157895  
			   1.05263157894737 1.24917444349813 1.05263157894737  
			   1.26315789473684 1.24815112162715 0.842105263157895  
		 ]
	 }
	 coordIndex [	0 1 2	] 
	}	 
 }
 

 Shape { 
	appearance Appearance {
		 material Material {
		diffuseColor  0.298039215686275   0   1 
		transparency  1  
	}
	}	
 
	 geometry IndexedFaceSet {
	 		solid TRUE 	 
		coord Coordinate {
			 point [
			  1.05263157894737 1.24917444349813 1.05263157894737  
			   1.26315789473684 1.19731580106191 1.05263157894737  
			   1.26315789473684 1.24815112162715 0.842105263157895  
		 ]
	 }
	 coordIndex [	0 1 2	] 
	}	 
 }
 

 Shape { 
	appearance Appearance {
		 material Material {
		diffuseColor  0.298039215686275   0   1 
		transparency  1  
	}
	}	
 
	 geometry IndexedFaceSet {
	 		solid TRUE 	 
		coord Coordinate {
			 point [
			  1.26315789473684 1.24815112162715 0.842105263157895  
			   1.26315789473684 1.19731580106191 1.05263157894737  
			   1.2914371668772 1.26315789473684 0.842105263157895  
		 ]
	 }
	 coordIndex [	0 1 2	] 
	}	 
 }
 

 Shape { 
	appearance Appearance {
		 material Material {
		diffuseColor  0.298039215686275   0   1 
		transparency  1  
	}
	}	
 
	 geometry IndexedFaceSet {
	 		solid TRUE 	 
		coord Coordinate {
			 point [
			  1.26315789473684 1.19731580106191 1.05263157894737  
			   1.37693945923706 1.26315789473684 1.05263157894737  
			   1.2914371668772 1.26315789473684 0.842105263157895  
		 ]
	 }
	 coordIndex [	0 1 2	] 
	}	 
 }
 

 Shape { 
	appearance Appearance {
		 material Material {
		diffuseColor  0.298039215686275   0   1 
		transparency  1  
	}
	}	
 
	 geometry IndexedFaceSet {
	 		solid TRUE 	 
		coord Coordinate {
			 point [
			  2.52631578947368 1.26315789473684 0.937543607640718  
			   2.52631578947368 1.17756357738553 0.842105263157895  
			   2.43345733366974 1.26315789473684 0.842105263157895  
		 ]
	 }
	 coordIndex [	0 1 2	] 
	}	 
 }
 

 Shape { 
	appearance Appearance {
		 material Material {
		diffuseColor  0.298039215686275   0   1 
		transparency  1  
	}
	}	
 
	 geometry IndexedFaceSet {
	 		solid TRUE 	 
		coord Coordinate {
			 point [
			  2.52631578947368 1.26315789473684 0.937543607640718  
			   2.70513657941335 1.05263157894737 0.842105263157895  
			   2.52631578947368 1.17756357738553 0.842105263157895  
		 ]
	 }
	 coordIndex [	0 1 2	] 
	}	 
 }
 

 Shape { 
	appearance Appearance {
		 material Material {
		diffuseColor  0.298039215686275   0   1 
		transparency  1  
	}
	}	
 
	 geometry IndexedFaceSet {
	 		solid TRUE 	 
		coord Coordinate {
			 point [
			  2.52631578947368 1.26315789473684 0.937543607640718  
			   2.67985042490299 1.26315789473684 1.05263157894737  
			   2.73684210526316 1.05263157894737 0.861790133007212  
		 ]
	 }
	 coordIndex [	0 1 2	] 
	}	 
 }
 

 Shape { 
	appearance Appearance {
		 material Material {
		diffuseColor  0.298039215686275   0   1 
		transparency  1  
	}
	}	
 
	 geometry IndexedFaceSet {
	 		solid TRUE 	 
		coord Coordinate {
			 point [
			  2.52631578947368 1.26315789473684 0.937543607640718  
			   2.73684210526316 1.05263157894737 0.861790133007212  
			   2.70513657941335 1.05263157894737 0.842105263157895  
		 ]
	 }
	 coordIndex [	0 1 2	] 
	}	 
 }
 

 Shape { 
	appearance Appearance {
		 material Material {
		diffuseColor  0.298039215686275   0   1 
		transparency  1  
	}
	}	
 
	 geometry IndexedFaceSet {
	 		solid TRUE 	 
		coord Coordinate {
			 point [
			  2.73684210526316 1.05263157894737 0.861790133007212  
			   2.67985042490299 1.26315789473684 1.05263157894737  
			   2.73684210526316 1.23128399672008 1.05263157894737  
		 ]
	 }
	 coordIndex [	0 1 2	] 
	}	 
 }
 

 Shape { 
	appearance Appearance {
		 material Material {
		diffuseColor  0.298039215686275   0   1 
		transparency  1  
	}
	}	
 
	 geometry IndexedFaceSet {
	 		solid TRUE 	 
		coord Coordinate {
			 point [
			  2.73684210526316 1.05263157894737 0.861790133007212  
			   2.73684210526316 1.23128399672008 1.05263157894737  
			   2.94736842105263 1.05263157894737 0.92346872321722  
		 ]
	 }
	 coordIndex [	0 1 2	] 
	}	 
 }
 

 Shape { 
	appearance Appearance {
		 material Material {
		diffuseColor  0.298039215686275   0   1 
		transparency  1  
	}
	}	
 
	 geometry IndexedFaceSet {
	 		solid TRUE 	 
		coord Coordinate {
			 point [
			  2.94736842105263 1.05263157894737 0.92346872321722  
			   2.73684210526316 1.23128399672008 1.05263157894737  
			   2.94736842105263 1.17113892066691 1.05263157894737  
		 ]
	 }
	 coordIndex [	0 1 2	] 
	}	 
 }
 

 Shape { 
	appearance Appearance {
		 material Material {
		diffuseColor  0.298039215686275   0   1 
		transparency  1  
	}
	}	
 
	 geometry IndexedFaceSet {
	 		solid TRUE 	 
		coord Coordinate {
			 point [
			  2.94736842105263 1.05263157894737 0.92346872321722  
			   2.94736842105263 1.17113892066691 1.05263157894737  
			   3.15789473684211 1.05263157894737 0.883129767153708  
		 ]
	 }
	 coordIndex [	0 1 2	] 
	}	 
 }
 

 Shape { 
	appearance Appearance {
		 material Material {
		diffuseColor  0.298039215686275   0   1 
		transparency  1  
	}
	}	
 
	 geometry IndexedFaceSet {
	 		solid TRUE 	 
		coord Coordinate {
			 point [
			  3.15789473684211 1.05263157894737 0.883129767153708  
			   2.94736842105263 1.17113892066691 1.05263157894737  
			   3.15789473684211 1.20102749467421 1.05263157894737  
		 ]
	 }
	 coordIndex [	0 1 2	] 
	}	 
 }
 

 Shape { 
	appearance Appearance {
		 material Material {
		diffuseColor  0.298039215686275   0   1 
		transparency  1  
	}
	}	
 
	 geometry IndexedFaceSet {
	 		solid TRUE 	 
		coord Coordinate {
			 point [
			  3.15789473684211 1.05263157894737 0.883129767153708  
			   3.15789473684211 1.20102749467421 1.05263157894737  
			   3.24873189911041 1.26315789473684 1.05263157894737  
		 ]
	 }
	 coordIndex [	0 1 2	] 
	}	 
 }
 

 Shape { 
	appearance Appearance {
		 material Material {
		diffuseColor  0.298039215686275   0   1 
		transparency  1  
	}
	}	
 
	 geometry IndexedFaceSet {
	 		solid TRUE 	 
		coord Coordinate {
			 point [
			  3.15789473684211 1.05263157894737 0.883129767153708  
			   3.36842105263158 1.26315789473684 0.948148401513395  
			   3.20733780254305 1.05263157894737 0.842105263157895  
		 ]
	 }
	 coordIndex [	0 1 2	] 
	}	 
 }
 

 Shape { 
	appearance Appearance {
		 material Material {
		diffuseColor  0.298039215686275   0   1 
		transparency  1  
	}
	}	
 
	 geometry IndexedFaceSet {
	 		solid TRUE 	 
		coord Coordinate {
			 point [
			  3.15789473684211 1.05263157894737 0.883129767153708  
			   3.24873189911041 1.26315789473684 1.05263157894737  
			   3.36842105263158 1.26315789473684 0.948148401513395  
		 ]
	 }
	 coordIndex [	0 1 2	] 
	}	 
 }
 

 Shape { 
	appearance Appearance {
		 material Material {
		diffuseColor  0.298039215686275   0   1 
		transparency  1  
	}
	}	
 
	 geometry IndexedFaceSet {
	 		solid TRUE 	 
		coord Coordinate {
			 point [
			  3.36842105263158 1.26315789473684 0.948148401513395  
			   3.36842105263158 1.17574199261375 0.842105263157895  
			   3.20733780254305 1.05263157894737 0.842105263157895  
		 ]
	 }
	 coordIndex [	0 1 2	] 
	}	 
 }
 

 Shape { 
	appearance Appearance {
		 material Material {
		diffuseColor  0.298039215686275   0   1 
		transparency  1  
	}
	}	
 
	 geometry IndexedFaceSet {
	 		solid TRUE 	 
		coord Coordinate {
			 point [
			  3.36842105263158 1.26315789473684 0.948148401513395  
			   3.43046160772608 1.26315789473684 0.842105263157895  
			   3.36842105263158 1.17574199261375 0.842105263157895  
		 ]
	 }
	 coordIndex [	0 1 2	] 
	}	 
 }
 

 Shape { 
	appearance Appearance {
		 material Material {
		diffuseColor  0.298039215686275   0   1 
		transparency  1  
	}
	}	
 
	 geometry IndexedFaceSet {
	 		solid TRUE 	 
		coord Coordinate {
			 point [
			  1.05263157894737 1.26315789473684 1.06812886501405  
			   1.05263157894737 1.24917444349813 1.05263157894737  
			   1.04308606196768 1.26315789473684 1.05263157894737  
		 ]
	 }
	 coordIndex [	0 1 2	] 
	}	 
 }
 

 Shape { 
	appearance Appearance {
		 material Material {
		diffuseColor  0.298039215686275   0   1 
		transparency  1  
	}
	}	
 
	 geometry IndexedFaceSet {
	 		solid TRUE 	 
		coord Coordinate {
			 point [
			  1.05263157894737 1.26315789473684 1.06812886501405  
			   1.26315789473684 1.26315789473684 1.15538520378278  
			   1.05263157894737 1.24917444349813 1.05263157894737  
		 ]
	 }
	 coordIndex [	0 1 2	] 
	}	 
 }
 

 Shape { 
	appearance Appearance {
		 material Material {
		diffuseColor  0.298039215686275   0   1 
		transparency  1  
	}
	}	
 
	 geometry IndexedFaceSet {
	 		solid TRUE 	 
		coord Coordinate {
			 point [
			  1.26315789473684 1.26315789473684 1.15538520378278  
			   1.26315789473684 1.19731580106191 1.05263157894737  
			   1.05263157894737 1.24917444349813 1.05263157894737  
		 ]
	 }
	 coordIndex [	0 1 2	] 
	}	 
 }
 

 Shape { 
	appearance Appearance {
		 material Material {
		diffuseColor  0.298039215686275   0   1 
		transparency  1  
	}
	}	
 
	 geometry IndexedFaceSet {
	 		solid TRUE 	 
		coord Coordinate {
			 point [
			  1.26315789473684 1.26315789473684 1.15538520378278  
			   1.37693945923706 1.26315789473684 1.05263157894737  
			   1.26315789473684 1.19731580106191 1.05263157894737  
		 ]
	 }
	 coordIndex [	0 1 2	] 
	}	 
 }
 

 Shape { 
	appearance Appearance {
		 material Material {
		diffuseColor  0.298039215686275   0   1 
		transparency  1  
	}
	}	
 
	 geometry IndexedFaceSet {
	 		solid TRUE 	 
		coord Coordinate {
			 point [
			  2.73684210526316 1.26315789473684 1.0817835231442  
			   2.73684210526316 1.23128399672008 1.05263157894737  
			   2.67985042490299 1.26315789473684 1.05263157894737  
		 ]
	 }
	 coordIndex [	0 1 2	] 
	}	 
 }
 

 Shape { 
	appearance Appearance {
		 material Material {
		diffuseColor  0.298039215686275   0   1 
		transparency  1  
	}
	}	
 
	 geometry IndexedFaceSet {
	 		solid TRUE 	 
		coord Coordinate {
			 point [
			  2.73684210526316 1.26315789473684 1.0817835231442  
			   2.94736842105263 1.26315789473684 1.13786880933596  
			   2.73684210526316 1.23128399672008 1.05263157894737  
		 ]
	 }
	 coordIndex [	0 1 2	] 
	}	 
 }
 

 Shape { 
	appearance Appearance {
		 material Material {
		diffuseColor  0.298039215686275   0   1 
		transparency  1  
	}
	}	
 
	 geometry IndexedFaceSet {
	 		solid TRUE 	 
		coord Coordinate {
			 point [
			  2.94736842105263 1.26315789473684 1.13786880933596  
			   2.94736842105263 1.17113892066691 1.05263157894737  
			   2.73684210526316 1.23128399672008 1.05263157894737  
		 ]
	 }
	 coordIndex [	0 1 2	] 
	}	 
 }
 

 Shape { 
	appearance Appearance {
		 material Material {
		diffuseColor  0.298039215686275   0   1 
		transparency  1  
	}
	}	
 
	 geometry IndexedFaceSet {
	 		solid TRUE 	 
		coord Coordinate {
			 point [
			  2.94736842105263 1.26315789473684 1.13786880933596  
			   3.15789473684211 1.26315789473684 1.1114615562628  
			   2.94736842105263 1.17113892066691 1.05263157894737  
		 ]
	 }
	 coordIndex [	0 1 2	] 
	}	 
 }
 

 Shape { 
	appearance Appearance {
		 material Material {
		diffuseColor  0.298039215686275   0   1 
		transparency  1  
	}
	}	
 
	 geometry IndexedFaceSet {
	 		solid TRUE 	 
		coord Coordinate {
			 point [
			  3.15789473684211 1.26315789473684 1.1114615562628  
			   3.15789473684211 1.20102749467421 1.05263157894737  
			   2.94736842105263 1.17113892066691 1.05263157894737  
		 ]
	 }
	 coordIndex [	0 1 2	] 
	}	 
 }
 

 Shape { 
	appearance Appearance {
		 material Material {
		diffuseColor  0.298039215686275   0   1 
		transparency  1  
	}
	}	
 
	 geometry IndexedFaceSet {
	 		solid TRUE 	 
		coord Coordinate {
			 point [
			  3.15789473684211 1.26315789473684 1.1114615562628  
			   3.24873189911041 1.26315789473684 1.05263157894737  
			   3.15789473684211 1.20102749467421 1.05263157894737  
		 ]
	 }
	 coordIndex [	0 1 2	] 
	}	 
 }
 

 Shape { 
	appearance Appearance {
		 material Material {
		diffuseColor  0.298039215686275   0   1 
		transparency  1  
	}
	}	
 
	 geometry IndexedFaceSet {
	 		solid TRUE 	 
		coord Coordinate {
			 point [
			  1.89473684210526 1.26315789473684 2.62393868250252  
			   1.80092135026546 1.26315789473684 2.73684210526316  
			   1.89473684210526 1.17303092226016 2.73684210526316  
		 ]
	 }
	 coordIndex [	0 1 2	] 
	}	 
 }
 

 Shape { 
	appearance Appearance {
		 material Material {
		diffuseColor  0.298039215686275   0   1 
		transparency  1  
	}
	}	
 
	 geometry IndexedFaceSet {
	 		solid TRUE 	 
		coord Coordinate {
			 point [
			  1.89473684210526 1.17303092226016 2.73684210526316  
			   2.10526315789474 1.11385742012482 2.73684210526316  
			   1.89473684210526 1.26315789473684 2.62393868250252  
		 ]
	 }
	 coordIndex [	0 1 2	] 
	}	 
 }
 

 Shape { 
	appearance Appearance {
		 material Material {
		diffuseColor  0.298039215686275   0   1 
		transparency  1  
	}
	}	
 
	 geometry IndexedFaceSet {
	 		solid TRUE 	 
		coord Coordinate {
			 point [
			  2.10526315789474 1.11385742012482 2.73684210526316  
			   2.10526315789474 1.26315789473684 2.55791049449279  
			   1.89473684210526 1.26315789473684 2.62393868250252  
		 ]
	 }
	 coordIndex [	0 1 2	] 
	}	 
 }
 

 Shape { 
	appearance Appearance {
		 material Material {
		diffuseColor  0.298039215686275   0   1 
		transparency  1  
	}
	}	
 
	 geometry IndexedFaceSet {
	 		solid TRUE 	 
		coord Coordinate {
			 point [
			  2.10526315789474 1.11385742012482 2.73684210526316  
			   2.31578947368421 1.13333837222910 2.73684210526316  
			   2.10526315789474 1.26315789473684 2.55791049449279  
		 ]
	 }
	 coordIndex [	0 1 2	] 
	}	 
 }
 

 Shape { 
	appearance Appearance {
		 material Material {
		diffuseColor  0.298039215686275   0   1 
		transparency  1  
	}
	}	
 
	 geometry IndexedFaceSet {
	 		solid TRUE 	 
		coord Coordinate {
			 point [
			  2.31578947368421 1.13333837222910 2.73684210526316  
			   2.31578947368421 1.26315789473684 2.57758061432905  
			   2.10526315789474 1.26315789473684 2.55791049449279  
		 ]
	 }
	 coordIndex [	0 1 2	] 
	}	 
 }
 

 Shape { 
	appearance Appearance {
		 material Material {
		diffuseColor  0.298039215686275   0   1 
		transparency  1  
	}
	}	
 
	 geometry IndexedFaceSet {
	 		solid TRUE 	 
		coord Coordinate {
			 point [
			  2.31578947368421 1.13333837222910 2.73684210526316  
			   2.52631578947368 1.17954454908482 2.73684210526316  
			   2.31578947368421 1.26315789473684 2.57758061432905  
		 ]
	 }
	 coordIndex [	0 1 2	] 
	}	 
 }
 

 Shape { 
	appearance Appearance {
		 material Material {
		diffuseColor  0.298039215686275   0   1 
		transparency  1  
	}
	}	
 
	 geometry IndexedFaceSet {
	 		solid TRUE 	 
		coord Coordinate {
			 point [
			  2.52631578947368 1.17954454908482 2.73684210526316  
			   2.52631578947368 1.26315789473684 2.62756468695889  
			   2.31578947368421 1.26315789473684 2.57758061432905  
		 ]
	 }
	 coordIndex [	0 1 2	] 
	}	 
 }
 

 Shape { 
	appearance Appearance {
		 material Material {
		diffuseColor  0.298039215686275   0   1 
		transparency  1  
	}
	}	
 
	 geometry IndexedFaceSet {
	 		solid TRUE 	 
		coord Coordinate {
			 point [
			  2.52631578947368 1.17954454908482 2.73684210526316  
			   2.73684210526316 1.23539308987265 2.73684210526316  
			   2.52631578947368 1.26315789473684 2.62756468695889  
		 ]
	 }
	 coordIndex [	0 1 2	] 
	}	 
 }
 

 Shape { 
	appearance Appearance {
		 material Material {
		diffuseColor  0.298039215686275   0   1 
		transparency  1  
	}
	}	
 
	 geometry IndexedFaceSet {
	 		solid TRUE 	 
		coord Coordinate {
			 point [
			  2.73684210526316 1.23539308987265 2.73684210526316  
			   2.73684210526316 1.26315789473684 2.69752153438201  
			   2.52631578947368 1.26315789473684 2.62756468695889  
		 ]
	 }
	 coordIndex [	0 1 2	] 
	}	 
 }
 

 Shape { 
	appearance Appearance {
		 material Material {
		diffuseColor  0.298039215686275   0   1 
		transparency  1  
	}
	}	
 
	 geometry IndexedFaceSet {
	 		solid TRUE 	 
		coord Coordinate {
			 point [
			  2.73684210526316 1.26315789473684 2.69752153438201  
			   2.73684210526316 1.23539308987265 2.73684210526316  
			   2.81994455545383 1.26315789473684 2.73684210526316  
		 ]
	 }
	 coordIndex [	0 1 2	] 
	}	 
 }
 

 Shape { 
	appearance Appearance {
		 material Material {
		diffuseColor  0.298039215686275   0   1 
		transparency  1  
	}
	}	
 
	 geometry IndexedFaceSet {
	 		solid TRUE 	 
		coord Coordinate {
			 point [
			  1.80092135026546 1.26315789473684 2.73684210526316  
			   1.73001269828950 1.26315789473684 2.94736842105263  
			   1.89473684210526 1.17303092226016 2.73684210526316  
		 ]
	 }
	 coordIndex [	0 1 2	] 
	}	 
 }
 

 Shape { 
	appearance Appearance {
		 material Material {
		diffuseColor  0.298039215686275   0   1 
		transparency  1  
	}
	}	
 
	 geometry IndexedFaceSet {
	 		solid TRUE 	 
		coord Coordinate {
			 point [
			  1.73001269828950 1.26315789473684 2.94736842105263  
			   1.89473684210526 1.11505454122287 2.94736842105263  
			   1.89473684210526 1.17303092226016 2.73684210526316  
		 ]
	 }
	 coordIndex [	0 1 2	] 
	}	 
 }
 

 Shape { 
	appearance Appearance {
		 material Material {
		diffuseColor  0.298039215686275   0   1 
		transparency  1  
	}
	}	
 
	 geometry IndexedFaceSet {
	 		solid TRUE 	 
		coord Coordinate {
			 point [
			  2.09215798540979 1.05263157894737 2.94736842105263  
			   2.10526315789474 1.05263157894737 2.9331080621687  
			   1.89473684210526 1.11505454122287 2.94736842105263  
		 ]
	 }
	 coordIndex [	0 1 2	] 
	}	 
 }
 

 Shape { 
	appearance Appearance {
		 material Material {
		diffuseColor  0.298039215686275   0   1 
		transparency  1  
	}
	}	
 
	 geometry IndexedFaceSet {
	 		solid TRUE 	 
		coord Coordinate {
			 point [
			  2.10526315789474 1.05263157894737 2.9331080621687  
			   2.10526315789474 1.11385742012482 2.73684210526316  
			   1.89473684210526 1.11505454122287 2.94736842105263  
		 ]
	 }
	 coordIndex [	0 1 2	] 
	}	 
 }
 

 Shape { 
	appearance Appearance {
		 material Material {
		diffuseColor  0.298039215686275   0   1 
		transparency  1  
	}
	}	
 
	 geometry IndexedFaceSet {
	 		solid TRUE 	 
		coord Coordinate {
			 point [
			  1.89473684210526 1.11505454122287 2.94736842105263  
			   2.10526315789474 1.11385742012482 2.73684210526316  
			   1.89473684210526 1.17303092226016 2.73684210526316  
		 ]
	 }
	 coordIndex [	0 1 2	] 
	}	 
 }
 

 Shape { 
	appearance Appearance {
		 material Material {
		diffuseColor  0.298039215686275   0   1 
		transparency  1  
	}
	}	
 
	 geometry IndexedFaceSet {
	 		solid TRUE 	 
		coord Coordinate {
			 point [
			  2.10526315789474 1.11385742012482 2.73684210526316  
			   2.10526315789474 1.05263157894737 2.9331080621687  
			   2.31578947368421 1.13333837222910 2.73684210526316  
		 ]
	 }
	 coordIndex [	0 1 2	] 
	}	 
 }
 

 Shape { 
	appearance Appearance {
		 material Material {
		diffuseColor  0.298039215686275   0   1 
		transparency  1  
	}
	}	
 
	 geometry IndexedFaceSet {
	 		solid TRUE 	 
		coord Coordinate {
			 point [
			  2.31578947368421 1.13333837222910 2.73684210526316  
			   2.10526315789474 1.05263157894737 2.9331080621687  
			   2.31578947368421 1.05263157894737 2.94101753815313  
		 ]
	 }
	 coordIndex [	0 1 2	] 
	}	 
 }
 

 Shape { 
	appearance Appearance {
		 material Material {
		diffuseColor  0.298039215686275   0   1 
		transparency  1  
	}
	}	
 
	 geometry IndexedFaceSet {
	 		solid TRUE 	 
		coord Coordinate {
			 point [
			  2.31578947368421 1.05263157894737 2.94101753815313  
			   2.32772477635473 1.05263157894737 2.94736842105263  
			   2.31578947368421 1.13333837222910 2.73684210526316  
		 ]
	 }
	 coordIndex [	0 1 2	] 
	}	 
 }
 

 Shape { 
	appearance Appearance {
		 material Material {
		diffuseColor  0.298039215686275   0   1 
		transparency  1  
	}
	}	
 
	 geometry IndexedFaceSet {
	 		solid TRUE 	 
		coord Coordinate {
			 point [
			  2.32772477635473 1.05263157894737 2.94736842105263  
			   2.52631578947368 1.08298962449582 2.94736842105263  
			   2.31578947368421 1.13333837222910 2.73684210526316  
		 ]
	 }
	 coordIndex [	0 1 2	] 
	}	 
 }
 

 Shape { 
	appearance Appearance {
		 material Material {
		diffuseColor  0.298039215686275   0   1 
		transparency  1  
	}
	}	
 
	 geometry IndexedFaceSet {
	 		solid TRUE 	 
		coord Coordinate {
			 point [
			  2.31578947368421 1.13333837222910 2.73684210526316  
			   2.52631578947368 1.08298962449582 2.94736842105263  
			   2.52631578947368 1.17954454908482 2.73684210526316  
		 ]
	 }
	 coordIndex [	0 1 2	] 
	}	 
 }
 

 Shape { 
	appearance Appearance {
		 material Material {
		diffuseColor  0.298039215686275   0   1 
		transparency  1  
	}
	}	
 
	 geometry IndexedFaceSet {
	 		solid TRUE 	 
		coord Coordinate {
			 point [
			  2.73684210526316 1.13082704027142 2.94736842105263  
			   2.73684210526316 1.23539308987265 2.73684210526316  
			   2.52631578947368 1.17954454908482 2.73684210526316  
		 ]
	 }
	 coordIndex [	0 1 2	] 
	}	 
 }
 

 Shape { 
	appearance Appearance {
		 material Material {
		diffuseColor  0.298039215686275   0   1 
		transparency  1  
	}
	}	
 
	 geometry IndexedFaceSet {
	 		solid TRUE 	 
		coord Coordinate {
			 point [
			  2.73684210526316 1.13082704027142 2.94736842105263  
			   2.52631578947368 1.17954454908482 2.73684210526316  
			   2.52631578947368 1.08298962449582 2.94736842105263  
		 ]
	 }
	 coordIndex [	0 1 2	] 
	}	 
 }
 

 Shape { 
	appearance Appearance {
		 material Material {
		diffuseColor  0.298039215686275   0   1 
		transparency  1  
	}
	}	
 
	 geometry IndexedFaceSet {
	 		solid TRUE 	 
		coord Coordinate {
			 point [
			  2.81994455545383 1.26315789473684 2.73684210526316  
			   2.73684210526316 1.23539308987265 2.73684210526316  
			   2.94736842105263 1.26315789473684 2.809883113384  
		 ]
	 }
	 coordIndex [	0 1 2	] 
	}	 
 }
 

 Shape { 
	appearance Appearance {
		 material Material {
		diffuseColor  0.298039215686275   0   1 
		transparency  1  
	}
	}	
 
	 geometry IndexedFaceSet {
	 		solid TRUE 	 
		coord Coordinate {
			 point [
			  2.94736842105263 1.26315789473684 2.809883113384  
			   2.73684210526316 1.23539308987265 2.73684210526316  
			   2.94736842105263 1.19387513873894 2.94736842105263  
		 ]
	 }
	 coordIndex [	0 1 2	] 
	}	 
 }
 

 Shape { 
	appearance Appearance {
		 material Material {
		diffuseColor  0.298039215686275   0   1 
		transparency  1  
	}
	}	
 
	 geometry IndexedFaceSet {
	 		solid TRUE 	 
		coord Coordinate {
			 point [
			  2.73684210526316 1.23539308987265 2.73684210526316  
			   2.73684210526316 1.13082704027142 2.94736842105263  
			   2.94736842105263 1.19387513873894 2.94736842105263  
		 ]
	 }
	 coordIndex [	0 1 2	] 
	}	 
 }
 

 Shape { 
	appearance Appearance {
		 material Material {
		diffuseColor  0.298039215686275   0   1 
		transparency  1  
	}
	}	
 
	 geometry IndexedFaceSet {
	 		solid TRUE 	 
		coord Coordinate {
			 point [
			  2.94736842105263 1.26315789473684 2.809883113384  
			   2.94736842105263 1.19387513873894 2.94736842105263  
			   3.11326023337402 1.26315789473684 2.94736842105263  
		 ]
	 }
	 coordIndex [	0 1 2	] 
	}	 
 }
 

 Shape { 
	appearance Appearance {
		 material Material {
		diffuseColor  0.298039215686275   0   1 
		transparency  1  
	}
	}	
 
	 geometry IndexedFaceSet {
	 		solid TRUE 	 
		coord Coordinate {
			 point [
			  1.73001269828950 1.26315789473684 2.94736842105263  
			   1.73755922707611 1.26315789473684 3.15789473684211  
			   1.89473684210526 1.11505454122287 2.94736842105263  
		 ]
	 }
	 coordIndex [	0 1 2	] 
	}	 
 }
 

 Shape { 
	appearance Appearance {
		 material Material {
		diffuseColor  0.298039215686275   0   1 
		transparency  1  
	}
	}	
 
	 geometry IndexedFaceSet {
	 		solid TRUE 	 
		coord Coordinate {
			 point [
			  1.73755922707611 1.26315789473684 3.15789473684211  
			   1.89473684210526 1.12474919017940 3.15789473684211  
			   1.89473684210526 1.11505454122287 2.94736842105263  
		 ]
	 }
	 coordIndex [	0 1 2	] 
	}	 
 }
 

 Shape { 
	appearance Appearance {
		 material Material {
		diffuseColor  0.298039215686275   0   1 
		transparency  1  
	}
	}	
 
	 geometry IndexedFaceSet {
	 		solid TRUE 	 
		coord Coordinate {
			 point [
			  1.89473684210526 1.12474919017940 3.15789473684211  
			   2.08202182509515 1.05263157894737 3.15789473684211  
			   1.89473684210526 1.11505454122287 2.94736842105263  
		 ]
	 }
	 coordIndex [	0 1 2	] 
	}	 
 }
 

 Shape { 
	appearance Appearance {
		 material Material {
		diffuseColor  0.298039215686275   0   1 
		transparency  1  
	}
	}	
 
	 geometry IndexedFaceSet {
	 		solid TRUE 	 
		coord Coordinate {
			 point [
			  1.89473684210526 1.11505454122287 2.94736842105263  
			   2.08202182509515 1.05263157894737 3.15789473684211  
			   2.09215798540979 1.05263157894737 2.94736842105263  
		 ]
	 }
	 coordIndex [	0 1 2	] 
	}	 
 }
 

 Shape { 
	appearance Appearance {
		 material Material {
		diffuseColor  0.298039215686275   0   1 
		transparency  1  
	}
	}	
 
	 geometry IndexedFaceSet {
	 		solid TRUE 	 
		coord Coordinate {
			 point [
			  2.32772477635473 1.05263157894737 2.94736842105263  
			   2.52631578947368 1.05263157894737 3.12766992830255  
			   2.52631578947368 1.08298962449582 2.94736842105263  
		 ]
	 }
	 coordIndex [	0 1 2	] 
	}	 
 }
 

 Shape { 
	appearance Appearance {
		 material Material {
		diffuseColor  0.298039215686275   0   1 
		transparency  1  
	}
	}	
 
	 geometry IndexedFaceSet {
	 		solid TRUE 	 
		coord Coordinate {
			 point [
			  2.52631578947368 1.05263157894737 3.12766992830255  
			   2.55156028485066 1.05263157894737 3.15789473684211  
			   2.52631578947368 1.08298962449582 2.94736842105263  
		 ]
	 }
	 coordIndex [	0 1 2	] 
	}	 
 }
 

 Shape { 
	appearance Appearance {
		 material Material {
		diffuseColor  0.298039215686275   0   1 
		transparency  1  
	}
	}	
 
	 geometry IndexedFaceSet {
	 		solid TRUE 	 
		coord Coordinate {
			 point [
			  2.55156028485066 1.05263157894737 3.15789473684211  
			   2.73684210526316 1.08593213126007 3.15789473684211  
			   2.52631578947368 1.08298962449582 2.94736842105263  
		 ]
	 }
	 coordIndex [	0 1 2	] 
	}	 
 }
 

 Shape { 
	appearance Appearance {
		 material Material {
		diffuseColor  0.298039215686275   0   1 
		transparency  1  
	}
	}	
 
	 geometry IndexedFaceSet {
	 		solid TRUE 	 
		coord Coordinate {
			 point [
			  2.52631578947368 1.08298962449582 2.94736842105263  
			   2.73684210526316 1.08593213126007 3.15789473684211  
			   2.73684210526316 1.13082704027142 2.94736842105263  
		 ]
	 }
	 coordIndex [	0 1 2	] 
	}	 
 }
 

 Shape { 
	appearance Appearance {
		 material Material {
		diffuseColor  0.298039215686275   0   1 
		transparency  1  
	}
	}	
 
	 geometry IndexedFaceSet {
	 		solid TRUE 	 
		coord Coordinate {
			 point [
			  2.94736842105263 1.14004753615530 3.15789473684211  
			   2.94736842105263 1.19387513873894 2.94736842105263  
			   2.73684210526316 1.13082704027142 2.94736842105263  
		 ]
	 }
	 coordIndex [	0 1 2	] 
	}	 
 }
 

 Shape { 
	appearance Appearance {
		 material Material {
		diffuseColor  0.298039215686275   0   1 
		transparency  1  
	}
	}	
 
	 geometry IndexedFaceSet {
	 		solid TRUE 	 
		coord Coordinate {
			 point [
			  2.94736842105263 1.14004753615530 3.15789473684211  
			   2.73684210526316 1.13082704027142 2.94736842105263  
			   2.73684210526316 1.08593213126007 3.15789473684211  
		 ]
	 }
	 coordIndex [	0 1 2	] 
	}	 
 }
 

 Shape { 
	appearance Appearance {
		 material Material {
		diffuseColor  0.298039215686275   0   1 
		transparency  1  
	}
	}	
 
	 geometry IndexedFaceSet {
	 		solid TRUE 	 
		coord Coordinate {
			 point [
			  3.11326023337402 1.26315789473684 2.94736842105263  
			   2.94736842105263 1.19387513873894 2.94736842105263  
			   3.15789473684211 1.26315789473684 3.00669786899545  
		 ]
	 }
	 coordIndex [	0 1 2	] 
	}	 
 }
 

 Shape { 
	appearance Appearance {
		 material Material {
		diffuseColor  0.298039215686275   0   1 
		transparency  1  
	}
	}	
 
	 geometry IndexedFaceSet {
	 		solid TRUE 	 
		coord Coordinate {
			 point [
			  3.15789473684211 1.26315789473684 3.00669786899545  
			   2.94736842105263 1.19387513873894 2.94736842105263  
			   3.15789473684211 1.21644372655913 3.15789473684211  
		 ]
	 }
	 coordIndex [	0 1 2	] 
	}	 
 }
 

 Shape { 
	appearance Appearance {
		 material Material {
		diffuseColor  0.298039215686275   0   1 
		transparency  1  
	}
	}	
 
	 geometry IndexedFaceSet {
	 		solid TRUE 	 
		coord Coordinate {
			 point [
			  2.94736842105263 1.19387513873894 2.94736842105263  
			   2.94736842105263 1.14004753615530 3.15789473684211  
			   3.15789473684211 1.21644372655913 3.15789473684211  
		 ]
	 }
	 coordIndex [	0 1 2	] 
	}	 
 }
 

 Shape { 
	appearance Appearance {
		 material Material {
		diffuseColor  0.298039215686275   0   1 
		transparency  1  
	}
	}	
 
	 geometry IndexedFaceSet {
	 		solid TRUE 	 
		coord Coordinate {
			 point [
			  3.15789473684211 1.26315789473684 3.00669786899545  
			   3.15789473684211 1.21644372655913 3.15789473684211  
			   3.24967996690241 1.26315789473684 3.15789473684211  
		 ]
	 }
	 coordIndex [	0 1 2	] 
	}	 
 }
 

 Shape { 
	appearance Appearance {
		 material Material {
		diffuseColor  0.298039215686275   0   1 
		transparency  1  
	}
	}	
 
	 geometry IndexedFaceSet {
	 		solid TRUE 	 
		coord Coordinate {
			 point [
			  1.73755922707611 1.26315789473684 3.15789473684211  
			   1.80326745373669 1.26315789473684 3.36842105263158  
			   1.89473684210526 1.12474919017940 3.15789473684211  
		 ]
	 }
	 coordIndex [	0 1 2	] 
	}	 
 }
 

 Shape { 
	appearance Appearance {
		 material Material {
		diffuseColor  0.298039215686275   0   1 
		transparency  1  
	}
	}	
 
	 geometry IndexedFaceSet {
	 		solid TRUE 	 
		coord Coordinate {
			 point [
			  1.80326745373669 1.26315789473684 3.36842105263158  
			   1.89473684210526 1.18269230652398 3.36842105263158  
			   1.89473684210526 1.12474919017940 3.15789473684211  
		 ]
	 }
	 coordIndex [	0 1 2	] 
	}	 
 }
 

 Shape { 
	appearance Appearance {
		 material Material {
		diffuseColor  0.298039215686275   0   1 
		transparency  1  
	}
	}	
 
	 geometry IndexedFaceSet {
	 		solid TRUE 	 
		coord Coordinate {
			 point [
			  2.10526315789474 1.05263157894737 3.19430482638835  
			   2.08202182509515 1.05263157894737 3.15789473684211  
			   2.10526315789474 1.08556956199520 3.36842105263158  
		 ]
	 }
	 coordIndex [	0 1 2	] 
	}	 
 }
 

 Shape { 
	appearance Appearance {
		 material Material {
		diffuseColor  0.298039215686275   0   1 
		transparency  1  
	}
	}	
 
	 geometry IndexedFaceSet {
	 		solid TRUE 	 
		coord Coordinate {
			 point [
			  2.08202182509515 1.05263157894737 3.15789473684211  
			   1.89473684210526 1.12474919017940 3.15789473684211  
			   2.10526315789474 1.08556956199520 3.36842105263158  
		 ]
	 }
	 coordIndex [	0 1 2	] 
	}	 
 }
 

 Shape { 
	appearance Appearance {
		 material Material {
		diffuseColor  0.298039215686275   0   1 
		transparency  1  
	}
	}	
 
	 geometry IndexedFaceSet {
	 		solid TRUE 	 
		coord Coordinate {
			 point [
			  2.10526315789474 1.08556956199520 3.36842105263158  
			   1.89473684210526 1.12474919017940 3.15789473684211  
			   1.89473684210526 1.18269230652398 3.36842105263158  
		 ]
	 }
	 coordIndex [	0 1 2	] 
	}	 
 }
 

 Shape { 
	appearance Appearance {
		 material Material {
		diffuseColor  0.298039215686275   0   1 
		transparency  1  
	}
	}	
 
	 geometry IndexedFaceSet {
	 		solid TRUE 	 
		coord Coordinate {
			 point [
			  2.10526315789474 1.05263157894737 3.19430482638835  
			   2.10526315789474 1.08556956199520 3.36842105263158  
			   2.31578947368421 1.05263157894737 3.3450861852234  
		 ]
	 }
	 coordIndex [	0 1 2	] 
	}	 
 }
 

 Shape { 
	appearance Appearance {
		 material Material {
		diffuseColor  0.298039215686275   0   1 
		transparency  1  
	}
	}	
 
	 geometry IndexedFaceSet {
	 		solid TRUE 	 
		coord Coordinate {
			 point [
			  2.31578947368421 1.05263157894737 3.3450861852234  
			   2.10526315789474 1.08556956199520 3.36842105263158  
			   2.31578947368421 1.05535878448232 3.36842105263158  
		 ]
	 }
	 coordIndex [	0 1 2	] 
	}	 
 }
 

 Shape { 
	appearance Appearance {
		 material Material {
		diffuseColor  0.298039215686275   0   1 
		transparency  1  
	}
	}	
 
	 geometry IndexedFaceSet {
	 		solid TRUE 	 
		coord Coordinate {
			 point [
			  2.31578947368421 1.05263157894737 3.3450861852234  
			   2.31578947368421 1.05535878448232 3.36842105263158  
			   2.52631578947368 1.05263157894737 3.22262610790285  
		 ]
	 }
	 coordIndex [	0 1 2	] 
	}	 
 }
 

 Shape { 
	appearance Appearance {
		 material Material {
		diffuseColor  0.298039215686275   0   1 
		transparency  1  
	}
	}	
 
	 geometry IndexedFaceSet {
	 		solid TRUE 	 
		coord Coordinate {
			 point [
			  2.52631578947368 1.05263157894737 3.22262610790285  
			   2.31578947368421 1.05535878448232 3.36842105263158  
			   2.52631578947368 1.06256799117706 3.36842105263158  
		 ]
	 }
	 coordIndex [	0 1 2	] 
	}	 
 }
 

 Shape { 
	appearance Appearance {
		 material Material {
		diffuseColor  0.298039215686275   0   1 
		transparency  1  
	}
	}	
 
	 geometry IndexedFaceSet {
	 		solid TRUE 	 
		coord Coordinate {
			 point [
			  2.55156028485066 1.05263157894737 3.15789473684211  
			   2.52631578947368 1.05263157894737 3.22262610790285  
			   2.73684210526316 1.08593213126007 3.15789473684211  
		 ]
	 }
	 coordIndex [	0 1 2	] 
	}	 
 }
 

 Shape { 
	appearance Appearance {
		 material Material {
		diffuseColor  0.298039215686275   0   1 
		transparency  1  
	}
	}	
 
	 geometry IndexedFaceSet {
	 		solid TRUE 	 
		coord Coordinate {
			 point [
			  2.52631578947368 1.05263157894737 3.22262610790285  
			   2.52631578947368 1.06256799117706 3.36842105263158  
			   2.73684210526316 1.08593213126007 3.15789473684211  
		 ]
	 }
	 coordIndex [	0 1 2	] 
	}	 
 }
 

 Shape { 
	appearance Appearance {
		 material Material {
		diffuseColor  0.298039215686275   0   1 
		transparency  1  
	}
	}	
 
	 geometry IndexedFaceSet {
	 		solid TRUE 	 
		coord Coordinate {
			 point [
			  2.73684210526316 1.08593213126007 3.15789473684211  
			   2.52631578947368 1.06256799117706 3.36842105263158  
			   2.73684210526316 1.09206174312422 3.36842105263158  
		 ]
	 }
	 coordIndex [	0 1 2	] 
	}	 
 }
 

 Shape { 
	appearance Appearance {
		 material Material {
		diffuseColor  0.298039215686275   0   1 
		transparency  1  
	}
	}	
 
	 geometry IndexedFaceSet {
	 		solid TRUE 	 
		coord Coordinate {
			 point [
			  2.94736842105263 1.13810071176488 3.36842105263158  
			   2.94736842105263 1.14004753615530 3.15789473684211  
			   2.73684210526316 1.08593213126007 3.15789473684211  
		 ]
	 }
	 coordIndex [	0 1 2	] 
	}	 
 }
 

 Shape { 
	appearance Appearance {
		 material Material {
		diffuseColor  0.298039215686275   0   1 
		transparency  1  
	}
	}	
 
	 geometry IndexedFaceSet {
	 		solid TRUE 	 
		coord Coordinate {
			 point [
			  2.94736842105263 1.13810071176488 3.36842105263158  
			   2.73684210526316 1.08593213126007 3.15789473684211  
			   2.73684210526316 1.09206174312422 3.36842105263158  
		 ]
	 }
	 coordIndex [	0 1 2	] 
	}	 
 }
 

 Shape { 
	appearance Appearance {
		 material Material {
		diffuseColor  0.298039215686275   0   1 
		transparency  1  
	}
	}	
 
	 geometry IndexedFaceSet {
	 		solid TRUE 	 
		coord Coordinate {
			 point [
			  3.15789473684211 1.20343217129452 3.36842105263158  
			   3.15789473684211 1.21644372655913 3.15789473684211  
			   2.94736842105263 1.14004753615530 3.15789473684211  
		 ]
	 }
	 coordIndex [	0 1 2	] 
	}	 
 }
 

 Shape { 
	appearance Appearance {
		 material Material {
		diffuseColor  0.298039215686275   0   1 
		transparency  1  
	}
	}	
 
	 geometry IndexedFaceSet {
	 		solid TRUE 	 
		coord Coordinate {
			 point [
			  3.15789473684211 1.20343217129452 3.36842105263158  
			   2.94736842105263 1.14004753615530 3.15789473684211  
			   2.94736842105263 1.13810071176488 3.36842105263158  
		 ]
	 }
	 coordIndex [	0 1 2	] 
	}	 
 }
 

 Shape { 
	appearance Appearance {
		 material Material {
		diffuseColor  0.298039215686275   0   1 
		transparency  1  
	}
	}	
 
	 geometry IndexedFaceSet {
	 		solid TRUE 	 
		coord Coordinate {
			 point [
			  3.15789473684211 1.21644372655913 3.15789473684211  
			   3.15789473684211 1.20343217129452 3.36842105263158  
			   3.24967996690241 1.26315789473684 3.15789473684211  
		 ]
	 }
	 coordIndex [	0 1 2	] 
	}	 
 }
 

 Shape { 
	appearance Appearance {
		 material Material {
		diffuseColor  0.298039215686275   0   1 
		transparency  1  
	}
	}	
 
	 geometry IndexedFaceSet {
	 		solid TRUE 	 
		coord Coordinate {
			 point [
			  3.15789473684211 1.20343217129452 3.36842105263158  
			   3.29135909641218 1.26315789473684 3.36842105263158  
			   3.24967996690241 1.26315789473684 3.15789473684211  
		 ]
	 }
	 coordIndex [	0 1 2	] 
	}	 
 }
 

 Shape { 
	appearance Appearance {
		 material Material {
		diffuseColor  0.298039215686275   0   1 
		transparency  1  
	}
	}	
 
	 geometry IndexedFaceSet {
	 		solid TRUE 	 
		coord Coordinate {
			 point [
			  1.89473684210526 1.26315789473684 3.52254925954665  
			   1.89473684210526 1.18269230652398 3.36842105263158  
			   1.80326745373669 1.26315789473684 3.36842105263158  
		 ]
	 }
	 coordIndex [	0 1 2	] 
	}	 
 }
 

 Shape { 
	appearance Appearance {
		 material Material {
		diffuseColor  0.298039215686275   0   1 
		transparency  1  
	}
	}	
 
	 geometry IndexedFaceSet {
	 		solid TRUE 	 
		coord Coordinate {
			 point [
			  1.94053019427656 1.26315789473684 3.57894736842105  
			   2.10526315789474 1.17243272256316 3.57894736842105  
			   1.89473684210526 1.26315789473684 3.52254925954665  
		 ]
	 }
	 coordIndex [	0 1 2	] 
	}	 
 }
 

 Shape { 
	appearance Appearance {
		 material Material {
		diffuseColor  0.298039215686275   0   1 
		transparency  1  
	}
	}	
 
	 geometry IndexedFaceSet {
	 		solid TRUE 	 
		coord Coordinate {
			 point [
			  1.89473684210526 1.26315789473684 3.52254925954665  
			   2.10526315789474 1.17243272256316 3.57894736842105  
			   1.89473684210526 1.18269230652398 3.36842105263158  
		 ]
	 }
	 coordIndex [	0 1 2	] 
	}	 
 }
 

 Shape { 
	appearance Appearance {
		 material Material {
		diffuseColor  0.298039215686275   0   1 
		transparency  1  
	}
	}	
 
	 geometry IndexedFaceSet {
	 		solid TRUE 	 
		coord Coordinate {
			 point [
			  2.10526315789474 1.17243272256316 3.57894736842105  
			   2.10526315789474 1.08556956199520 3.36842105263158  
			   1.89473684210526 1.18269230652398 3.36842105263158  
		 ]
	 }
	 coordIndex [	0 1 2	] 
	}	 
 }
 

 Shape { 
	appearance Appearance {
		 material Material {
		diffuseColor  0.298039215686275   0   1 
		transparency  1  
	}
	}	
 
	 geometry IndexedFaceSet {
	 		solid TRUE 	 
		coord Coordinate {
			 point [
			  2.31578947368421 1.12776900812282 3.57894736842105  
			   2.31578947368421 1.05535878448232 3.36842105263158  
			   2.10526315789474 1.08556956199520 3.36842105263158  
		 ]
	 }
	 coordIndex [	0 1 2	] 
	}	 
 }
 

 Shape { 
	appearance Appearance {
		 material Material {
		diffuseColor  0.298039215686275   0   1 
		transparency  1  
	}
	}	
 
	 geometry IndexedFaceSet {
	 		solid TRUE 	 
		coord Coordinate {
			 point [
			  2.31578947368421 1.12776900812282 3.57894736842105  
			   2.10526315789474 1.08556956199520 3.36842105263158  
			   2.10526315789474 1.17243272256316 3.57894736842105  
		 ]
	 }
	 coordIndex [	0 1 2	] 
	}	 
 }
 

 Shape { 
	appearance Appearance {
		 material Material {
		diffuseColor  0.298039215686275   0   1 
		transparency  1  
	}
	}	
 
	 geometry IndexedFaceSet {
	 		solid TRUE 	 
		coord Coordinate {
			 point [
			  2.52631578947368 1.12628466145759 3.57894736842105  
			   2.52631578947368 1.06256799117706 3.36842105263158  
			   2.31578947368421 1.05535878448232 3.36842105263158  
		 ]
	 }
	 coordIndex [	0 1 2	] 
	}	 
 }
 

 Shape { 
	appearance Appearance {
		 material Material {
		diffuseColor  0.298039215686275   0   1 
		transparency  1  
	}
	}	
 
	 geometry IndexedFaceSet {
	 		solid TRUE 	 
		coord Coordinate {
			 point [
			  2.52631578947368 1.12628466145759 3.57894736842105  
			   2.31578947368421 1.05535878448232 3.36842105263158  
			   2.31578947368421 1.12776900812282 3.57894736842105  
		 ]
	 }
	 coordIndex [	0 1 2	] 
	}	 
 }
 

 Shape { 
	appearance Appearance {
		 material Material {
		diffuseColor  0.298039215686275   0   1 
		transparency  1  
	}
	}	
 
	 geometry IndexedFaceSet {
	 		solid TRUE 	 
		coord Coordinate {
			 point [
			  2.73684210526316 1.14955787110395 3.57894736842105  
			   2.73684210526316 1.09206174312422 3.36842105263158  
			   2.52631578947368 1.06256799117706 3.36842105263158  
		 ]
	 }
	 coordIndex [	0 1 2	] 
	}	 
 }
 

 Shape { 
	appearance Appearance {
		 material Material {
		diffuseColor  0.298039215686275   0   1 
		transparency  1  
	}
	}	
 
	 geometry IndexedFaceSet {
	 		solid TRUE 	 
		coord Coordinate {
			 point [
			  2.73684210526316 1.14955787110395 3.57894736842105  
			   2.52631578947368 1.06256799117706 3.36842105263158  
			   2.52631578947368 1.12628466145759 3.57894736842105  
		 ]
	 }
	 coordIndex [	0 1 2	] 
	}	 
 }
 

 Shape { 
	appearance Appearance {
		 material Material {
		diffuseColor  0.298039215686275   0   1 
		transparency  1  
	}
	}	
 
	 geometry IndexedFaceSet {
	 		solid TRUE 	 
		coord Coordinate {
			 point [
			  2.94736842105263 1.18836751744709 3.57894736842105  
			   2.94736842105263 1.13810071176488 3.36842105263158  
			   2.73684210526316 1.09206174312422 3.36842105263158  
		 ]
	 }
	 coordIndex [	0 1 2	] 
	}	 
 }
 

 Shape { 
	appearance Appearance {
		 material Material {
		diffuseColor  0.298039215686275   0   1 
		transparency  1  
	}
	}	
 
	 geometry IndexedFaceSet {
	 		solid TRUE 	 
		coord Coordinate {
			 point [
			  2.94736842105263 1.18836751744709 3.57894736842105  
			   2.73684210526316 1.09206174312422 3.36842105263158  
			   2.73684210526316 1.14955787110395 3.57894736842105  
		 ]
	 }
	 coordIndex [	0 1 2	] 
	}	 
 }
 

 Shape { 
	appearance Appearance {
		 material Material {
		diffuseColor  0.298039215686275   0   1 
		transparency  1  
	}
	}	
 
	 geometry IndexedFaceSet {
	 		solid TRUE 	 
		coord Coordinate {
			 point [
			  3.15789473684211 1.24333520135998 3.57894736842105  
			   3.15789473684211 1.20343217129452 3.36842105263158  
			   2.94736842105263 1.13810071176488 3.36842105263158  
		 ]
	 }
	 coordIndex [	0 1 2	] 
	}	 
 }
 

 Shape { 
	appearance Appearance {
		 material Material {
		diffuseColor  0.298039215686275   0   1 
		transparency  1  
	}
	}	
 
	 geometry IndexedFaceSet {
	 		solid TRUE 	 
		coord Coordinate {
			 point [
			  3.15789473684211 1.24333520135998 3.57894736842105  
			   2.94736842105263 1.13810071176488 3.36842105263158  
			   2.94736842105263 1.18836751744709 3.57894736842105  
		 ]
	 }
	 coordIndex [	0 1 2	] 
	}	 
 }
 

 Shape { 
	appearance Appearance {
		 material Material {
		diffuseColor  0.298039215686275   0   1 
		transparency  1  
	}
	}	
 
	 geometry IndexedFaceSet {
	 		solid TRUE 	 
		coord Coordinate {
			 point [
			  3.15789473684211 1.20343217129452 3.36842105263158  
			   3.15789473684211 1.24333520135998 3.57894736842105  
			   3.29135909641218 1.26315789473684 3.36842105263158  
		 ]
	 }
	 coordIndex [	0 1 2	] 
	}	 
 }
 

 Shape { 
	appearance Appearance {
		 material Material {
		diffuseColor  0.298039215686275   0   1 
		transparency  1  
	}
	}	
 
	 geometry IndexedFaceSet {
	 		solid TRUE 	 
		coord Coordinate {
			 point [
			  3.15789473684211 1.24333520135998 3.57894736842105  
			   3.21030647223296 1.26315789473684 3.57894736842105  
			   3.29135909641218 1.26315789473684 3.36842105263158  
		 ]
	 }
	 coordIndex [	0 1 2	] 
	}	 
 }
 

 Shape { 
	appearance Appearance {
		 material Material {
		diffuseColor  0.298039215686275   0   1 
		transparency  1  
	}
	}	
 
	 geometry IndexedFaceSet {
	 		solid TRUE 	 
		coord Coordinate {
			 point [
			  2.10526315789474 1.26315789473684 3.71315311099590  
			   2.10526315789474 1.17243272256316 3.57894736842105  
			   1.94053019427656 1.26315789473684 3.57894736842105  
		 ]
	 }
	 coordIndex [	0 1 2	] 
	}	 
 }
 

 Shape { 
	appearance Appearance {
		 material Material {
		diffuseColor  0.298039215686275   0   1 
		transparency  1  
	}
	}	
 
	 geometry IndexedFaceSet {
	 		solid TRUE 	 
		coord Coordinate {
			 point [
			  2.30364905013486 1.26315789473684 3.78947368421053  
			   2.31578947368421 1.25987264908166 3.78947368421053  
			   2.10526315789474 1.26315789473684 3.71315311099590  
		 ]
	 }
	 coordIndex [	0 1 2	] 
	}	 
 }
 

 Shape { 
	appearance Appearance {
		 material Material {
		diffuseColor  0.298039215686275   0   1 
		transparency  1  
	}
	}	
 
	 geometry IndexedFaceSet {
	 		solid TRUE 	 
		coord Coordinate {
			 point [
			  2.10526315789474 1.26315789473684 3.71315311099590  
			   2.31578947368421 1.25987264908166 3.78947368421053  
			   2.10526315789474 1.17243272256316 3.57894736842105  
		 ]
	 }
	 coordIndex [	0 1 2	] 
	}	 
 }
 

 Shape { 
	appearance Appearance {
		 material Material {
		diffuseColor  0.298039215686275   0   1 
		transparency  1  
	}
	}	
 
	 geometry IndexedFaceSet {
	 		solid TRUE 	 
		coord Coordinate {
			 point [
			  2.31578947368421 1.25987264908166 3.78947368421053  
			   2.31578947368421 1.12776900812282 3.57894736842105  
			   2.10526315789474 1.17243272256316 3.57894736842105  
		 ]
	 }
	 coordIndex [	0 1 2	] 
	}	 
 }
 

 Shape { 
	appearance Appearance {
		 material Material {
		diffuseColor  0.298039215686275   0   1 
		transparency  1  
	}
	}	
 
	 geometry IndexedFaceSet {
	 		solid TRUE 	 
		coord Coordinate {
			 point [
			  2.52631578947368 1.25054128979220 3.78947368421053  
			   2.52631578947368 1.12628466145759 3.57894736842105  
			   2.31578947368421 1.12776900812282 3.57894736842105  
		 ]
	 }
	 coordIndex [	0 1 2	] 
	}	 
 }
 

 Shape { 
	appearance Appearance {
		 material Material {
		diffuseColor  0.298039215686275   0   1 
		transparency  1  
	}
	}	
 
	 geometry IndexedFaceSet {
	 		solid TRUE 	 
		coord Coordinate {
			 point [
			  2.52631578947368 1.25054128979220 3.78947368421053  
			   2.31578947368421 1.12776900812282 3.57894736842105  
			   2.31578947368421 1.25987264908166 3.78947368421053  
		 ]
	 }
	 coordIndex [	0 1 2	] 
	}	 
 }
 

 Shape { 
	appearance Appearance {
		 material Material {
		diffuseColor  0.298039215686275   0   1 
		transparency  1  
	}
	}	
 
	 geometry IndexedFaceSet {
	 		solid TRUE 	 
		coord Coordinate {
			 point [
			  2.73684210526316 1.26315789473684 3.78085722863282  
			   2.73684210526316 1.14955787110395 3.57894736842105  
			   2.67323996723306 1.26315789473684 3.78947368421053  
		 ]
	 }
	 coordIndex [	0 1 2	] 
	}	 
 }
 

 Shape { 
	appearance Appearance {
		 material Material {
		diffuseColor  0.298039215686275   0   1 
		transparency  1  
	}
	}	
 
	 geometry IndexedFaceSet {
	 		solid TRUE 	 
		coord Coordinate {
			 point [
			  2.67323996723306 1.26315789473684 3.78947368421053  
			   2.73684210526316 1.14955787110395 3.57894736842105  
			   2.52631578947368 1.25054128979220 3.78947368421053  
		 ]
	 }
	 coordIndex [	0 1 2	] 
	}	 
 }
 

 Shape { 
	appearance Appearance {
		 material Material {
		diffuseColor  0.298039215686275   0   1 
		transparency  1  
	}
	}	
 
	 geometry IndexedFaceSet {
	 		solid TRUE 	 
		coord Coordinate {
			 point [
			  2.73684210526316 1.14955787110395 3.57894736842105  
			   2.52631578947368 1.12628466145759 3.57894736842105  
			   2.52631578947368 1.25054128979220 3.78947368421053  
		 ]
	 }
	 coordIndex [	0 1 2	] 
	}	 
 }
 

 Shape { 
	appearance Appearance {
		 material Material {
		diffuseColor  0.298039215686275   0   1 
		transparency  1  
	}
	}	
 
	 geometry IndexedFaceSet {
	 		solid TRUE 	 
		coord Coordinate {
			 point [
			  2.73684210526316 1.26315789473684 3.78085722863282  
			   2.94736842105263 1.26315789473684 3.72612240916209  
			   2.73684210526316 1.14955787110395 3.57894736842105  
		 ]
	 }
	 coordIndex [	0 1 2	] 
	}	 
 }
 

 Shape { 
	appearance Appearance {
		 material Material {
		diffuseColor  0.298039215686275   0   1 
		transparency  1  
	}
	}	
 
	 geometry IndexedFaceSet {
	 		solid TRUE 	 
		coord Coordinate {
			 point [
			  2.94736842105263 1.26315789473684 3.72612240916209  
			   2.94736842105263 1.18836751744709 3.57894736842105  
			   2.73684210526316 1.14955787110395 3.57894736842105  
		 ]
	 }
	 coordIndex [	0 1 2	] 
	}	 
 }
 

 Shape { 
	appearance Appearance {
		 material Material {
		diffuseColor  0.298039215686275   0   1 
		transparency  1  
	}
	}	
 
	 geometry IndexedFaceSet {
	 		solid TRUE 	 
		coord Coordinate {
			 point [
			  2.94736842105263 1.26315789473684 3.72612240916209  
			   3.15789473684211 1.26315789473684 3.62453425659527  
			   2.94736842105263 1.18836751744709 3.57894736842105  
		 ]
	 }
	 coordIndex [	0 1 2	] 
	}	 
 }
 

 Shape { 
	appearance Appearance {
		 material Material {
		diffuseColor  0.298039215686275   0   1 
		transparency  1  
	}
	}	
 
	 geometry IndexedFaceSet {
	 		solid TRUE 	 
		coord Coordinate {
			 point [
			  3.15789473684211 1.26315789473684 3.62453425659527  
			   3.15789473684211 1.24333520135998 3.57894736842105  
			   2.94736842105263 1.18836751744709 3.57894736842105  
		 ]
	 }
	 coordIndex [	0 1 2	] 
	}	 
 }
 

 Shape { 
	appearance Appearance {
		 material Material {
		diffuseColor  0.298039215686275   0   1 
		transparency  1  
	}
	}	
 
	 geometry IndexedFaceSet {
	 		solid TRUE 	 
		coord Coordinate {
			 point [
			  3.15789473684211 1.26315789473684 3.62453425659527  
			   3.21030647223296 1.26315789473684 3.57894736842105  
			   3.15789473684211 1.24333520135998 3.57894736842105  
		 ]
	 }
	 coordIndex [	0 1 2	] 
	}	 
 }
 

 Shape { 
	appearance Appearance {
		 material Material {
		diffuseColor  0.298039215686275   0   1 
		transparency  1  
	}
	}	
 
	 geometry IndexedFaceSet {
	 		solid TRUE 	 
		coord Coordinate {
			 point [
			  2.31578947368421 1.26315789473684 3.79333709517723  
			   2.31578947368421 1.25987264908166 3.78947368421053  
			   2.30364905013486 1.26315789473684 3.78947368421053  
		 ]
	 }
	 coordIndex [	0 1 2	] 
	}	 
 }
 

 Shape { 
	appearance Appearance {
		 material Material {
		diffuseColor  0.298039215686275   0   1 
		transparency  1  
	}
	}	
 
	 geometry IndexedFaceSet {
	 		solid TRUE 	 
		coord Coordinate {
			 point [
			  2.31578947368421 1.26315789473684 3.79333709517723  
			   2.52631578947368 1.26315789473684 3.80479664085120  
			   2.31578947368421 1.25987264908166 3.78947368421053  
		 ]
	 }
	 coordIndex [	0 1 2	] 
	}	 
 }
 

 Shape { 
	appearance Appearance {
		 material Material {
		diffuseColor  0.298039215686275   0   1 
		transparency  1  
	}
	}	
 
	 geometry IndexedFaceSet {
	 		solid TRUE 	 
		coord Coordinate {
			 point [
			  2.52631578947368 1.26315789473684 3.80479664085120  
			   2.52631578947368 1.25054128979220 3.78947368421053  
			   2.31578947368421 1.25987264908166 3.78947368421053  
		 ]
	 }
	 coordIndex [	0 1 2	] 
	}	 
 }
 

 Shape { 
	appearance Appearance {
		 material Material {
		diffuseColor  0.298039215686275   0   1 
		transparency  1  
	}
	}	
 
	 geometry IndexedFaceSet {
	 		solid TRUE 	 
		coord Coordinate {
			 point [
			  2.52631578947368 1.26315789473684 3.80479664085120  
			   2.67323996723306 1.26315789473684 3.78947368421053  
			   2.52631578947368 1.25054128979220 3.78947368421053  
		 ]
	 }
	 coordIndex [	0 1 2	] 
	}	 
 }
 

 Shape { 
	appearance Appearance {
		 material Material {
		diffuseColor  0.298039215686275   0   1 
		transparency  1  
	}
	}	
 
	 geometry IndexedFaceSet {
	 		solid TRUE 	 
		coord Coordinate {
			 point [
			  2.52631578947368 1.26315789473684 0.189897945981283  
			   2.52631578947368 1.35921654877037 0.210526315789474  
			   2.50808008527330 1.26315789473684 0.210526315789474  
		 ]
	 }
	 coordIndex [	0 1 2	] 
	}	 
 }
 

 Shape { 
	appearance Appearance {
		 material Material {
		diffuseColor  0.298039215686275   0   1 
		transparency  1  
	}
	}	
 
	 geometry IndexedFaceSet {
	 		solid TRUE 	 
		coord Coordinate {
			 point [
			  2.52631578947368 1.35921654877037 0.210526315789474  
			   2.52631578947368 1.26315789473684 0.189897945981283  
			   2.54890582591836 1.47368421052632 0.210526315789474  
		 ]
	 }
	 coordIndex [	0 1 2	] 
	}	 
 }
 

 Shape { 
	appearance Appearance {
		 material Material {
		diffuseColor  0.298039215686275   0   1 
		transparency  1  
	}
	}	
 
	 geometry IndexedFaceSet {
	 		solid TRUE 	 
		coord Coordinate {
			 point [
			  2.54890582591836 1.47368421052632 0.210526315789474  
			   2.52631578947368 1.26315789473684 0.189897945981283  
			   2.73684210526316 1.47368421052632 0.0383127930496203  
		 ]
	 }
	 coordIndex [	0 1 2	] 
	}	 
 }
 

 Shape { 
	appearance Appearance {
		 material Material {
		diffuseColor  0.298039215686275   0   1 
		transparency  1  
	}
	}	
 
	 geometry IndexedFaceSet {
	 		solid TRUE 	 
		coord Coordinate {
			 point [
			  2.52631578947368 1.26315789473684 0.189897945981283  
			   2.73684210526316 1.26315789473684 0.00369058642528188  
			   2.73684210526316 1.47368421052632 0.0383127930496203  
		 ]
	 }
	 coordIndex [	0 1 2	] 
	}	 
 }
 

 Shape { 
	appearance Appearance {
		 material Material {
		diffuseColor  0.298039215686275   0   1 
		transparency  1  
	}
	}	
 
	 geometry IndexedFaceSet {
	 		solid TRUE 	 
		coord Coordinate {
			 point [
			  2.82067127740876 1.47368421052632 0  
			   2.73684210526316 1.47368421052632 0.0383127930496203  
			   2.74602209137590 1.26315789473684 0  
		 ]
	 }
	 coordIndex [	0 1 2	] 
	}	 
 }
 

 Shape { 
	appearance Appearance {
		 material Material {
		diffuseColor  0.298039215686275   0   1 
		transparency  1  
	}
	}	
 
	 geometry IndexedFaceSet {
	 		solid TRUE 	 
		coord Coordinate {
			 point [
			  2.74602209137590 1.26315789473684 0  
			   2.73684210526316 1.47368421052632 0.0383127930496203  
			   2.73684210526316 1.26315789473684 0.00369058642528184  
		 ]
	 }
	 coordIndex [	0 1 2	] 
	}	 
 }
 

 Shape { 
	appearance Appearance {
		 material Material {
		diffuseColor  0.298039215686275   0   1 
		transparency  1  
	}
	}	
 
	 geometry IndexedFaceSet {
	 		solid TRUE 	 
		coord Coordinate {
			 point [
			  3.20275423675286 1.26315789473684 0  
			   3.36842105263158 1.26315789473684 0.147028003556396  
			   3.19926131088462 1.47368421052632 0  
		 ]
	 }
	 coordIndex [	0 1 2	] 
	}	 
 }
 

 Shape { 
	appearance Appearance {
		 material Material {
		diffuseColor  0.298039215686275   0   1 
		transparency  1  
	}
	}	
 
	 geometry IndexedFaceSet {
	 		solid TRUE 	 
		coord Coordinate {
			 point [
			  3.19926131088462 1.47368421052632 0  
			   3.36842105263158 1.26315789473684 0.147028003556396  
			   3.36842105263158 1.47368421052632 0.134799280671719  
		 ]
	 }
	 coordIndex [	0 1 2	] 
	}	 
 }
 

 Shape { 
	appearance Appearance {
		 material Material {
		diffuseColor  0.298039215686275   0   1 
		transparency  1  
	}
	}	
 
	 geometry IndexedFaceSet {
	 		solid TRUE 	 
		coord Coordinate {
			 point [
			  3.36842105263158 1.47368421052632 0.134799280671719  
			   3.36842105263158 1.26315789473684 0.147028003556396  
			   3.42051894037492 1.47368421052632 0.210526315789474  
		 ]
	 }
	 coordIndex [	0 1 2	] 
	}	 
 }
 

 Shape { 
	appearance Appearance {
		 material Material {
		diffuseColor  0.298039215686275   0   1 
		transparency  1  
	}
	}	
 
	 geometry IndexedFaceSet {
	 		solid TRUE 	 
		coord Coordinate {
			 point [
			  3.36842105263158 1.26315789473684 0.147028003556396  
			   3.40952029932529 1.26315789473684 0.210526315789474  
			   3.42051894037492 1.47368421052632 0.210526315789474  
		 ]
	 }
	 coordIndex [	0 1 2	] 
	}	 
 }
 

 Shape { 
	appearance Appearance {
		 material Material {
		diffuseColor  0.298039215686275   0   1 
		transparency  1  
	}
	}	
 
	 geometry IndexedFaceSet {
	 		solid TRUE 	 
		coord Coordinate {
			 point [
			  2.52631578947368 1.47368421052632 0.247012188071113  
			   2.42674001886801 1.47368421052632 0.421052631578947  
			   2.52631578947368 1.35921654877037 0.210526315789474  
		 ]
	 }
	 coordIndex [	0 1 2	] 
	}	 
 }
 

 Shape { 
	appearance Appearance {
		 material Material {
		diffuseColor  0.298039215686275   0   1 
		transparency  1  
	}
	}	
 
	 geometry IndexedFaceSet {
	 		solid TRUE 	 
		coord Coordinate {
			 point [
			  2.52631578947368 1.35921654877037 0.210526315789474  
			   2.42674001886801 1.47368421052632 0.421052631578947  
			   2.50808008527330 1.26315789473684 0.210526315789474  
		 ]
	 }
	 coordIndex [	0 1 2	] 
	}	 
 }
 

 Shape { 
	appearance Appearance {
		 material Material {
		diffuseColor  0.298039215686275   0   1 
		transparency  1  
	}
	}	
 
	 geometry IndexedFaceSet {
	 		solid TRUE 	 
		coord Coordinate {
			 point [
			  2.42674001886801 1.47368421052632 0.421052631578947  
			   2.39898721280534 1.26315789473684 0.421052631578947  
			   2.50808008527330 1.26315789473684 0.210526315789474  
		 ]
	 }
	 coordIndex [	0 1 2	] 
	}	 
 }
 

 Shape { 
	appearance Appearance {
		 material Material {
		diffuseColor  0.298039215686275   0   1 
		transparency  1  
	}
	}	
 
	 geometry IndexedFaceSet {
	 		solid TRUE 	 
		coord Coordinate {
			 point [
			  2.52631578947368 1.47368421052632 0.247012188071113  
			   2.52631578947368 1.35921654877037 0.210526315789474  
			   2.54890582591836 1.47368421052632 0.210526315789474  
		 ]
	 }
	 coordIndex [	0 1 2	] 
	}	 
 }
 

 Shape { 
	appearance Appearance {
		 material Material {
		diffuseColor  0.298039215686275   0   1 
		transparency  1  
	}
	}	
 
	 geometry IndexedFaceSet {
	 		solid TRUE 	 
		coord Coordinate {
			 point [
			  3.48047374454442 1.26315789473684 0.421052631578947  
			   3.42051894037492 1.47368421052632 0.210526315789474  
			   3.40952029932529 1.26315789473684 0.210526315789474  
		 ]
	 }
	 coordIndex [	0 1 2	] 
	}	 
 }
 

 Shape { 
	appearance Appearance {
		 material Material {
		diffuseColor  0.298039215686275   0   1 
		transparency  1  
	}
	}	
 
	 geometry IndexedFaceSet {
	 		solid TRUE 	 
		coord Coordinate {
			 point [
			  3.48047374454442 1.26315789473684 0.421052631578947  
			   3.49965547094595 1.47368421052632 0.421052631578947  
			   3.42051894037492 1.47368421052632 0.210526315789474  
		 ]
	 }
	 coordIndex [	0 1 2	] 
	}	 
 }
 

 Shape { 
	appearance Appearance {
		 material Material {
		diffuseColor  0.298039215686275   0   1 
		transparency  1  
	}
	}	
 
	 geometry IndexedFaceSet {
	 		solid TRUE 	 
		coord Coordinate {
			 point [
			  2.36698742809237 1.26315789473684 0.631578947368421  
			   2.39898721280534 1.26315789473684 0.421052631578947  
			   2.42674001886801 1.47368421052632 0.421052631578947  
		 ]
	 }
	 coordIndex [	0 1 2	] 
	}	 
 }
 

 Shape { 
	appearance Appearance {
		 material Material {
		diffuseColor  0.298039215686275   0   1 
		transparency  1  
	}
	}	
 
	 geometry IndexedFaceSet {
	 		solid TRUE 	 
		coord Coordinate {
			 point [
			  2.36698742809237 1.26315789473684 0.631578947368421  
			   2.42674001886801 1.47368421052632 0.421052631578947  
			   2.38093744412099 1.47368421052632 0.631578947368421  
		 ]
	 }
	 coordIndex [	0 1 2	] 
	}	 
 }
 

 Shape { 
	appearance Appearance {
		 material Material {
		diffuseColor  0.298039215686275   0   1 
		transparency  1  
	}
	}	
 
	 geometry IndexedFaceSet {
	 		solid TRUE 	 
		coord Coordinate {
			 point [
			  3.4876902332633 1.26315789473684 0.631578947368421  
			   3.49965547094595 1.47368421052632 0.421052631578947  
			   3.48047374454442 1.26315789473684 0.421052631578947  
		 ]
	 }
	 coordIndex [	0 1 2	] 
	}	 
 }
 

 Shape { 
	appearance Appearance {
		 material Material {
		diffuseColor  0.298039215686275   0   1 
		transparency  1  
	}
	}	
 
	 geometry IndexedFaceSet {
	 		solid TRUE 	 
		coord Coordinate {
			 point [
			  3.4876902332633 1.26315789473684 0.631578947368421  
			   3.51669208206574 1.47368421052632 0.631578947368421  
			   3.49965547094595 1.47368421052632 0.421052631578947  
		 ]
	 }
	 coordIndex [	0 1 2	] 
	}	 
 }
 

 Shape { 
	appearance Appearance {
		 material Material {
		diffuseColor  0.298039215686275   0   1 
		transparency  1  
	}
	}	
 
	 geometry IndexedFaceSet {
	 		solid TRUE 	 
		coord Coordinate {
			 point [
			  1.26315789473684 1.26315789473684 0.825761549697061  
			   1.26315789473684 1.32964012469281 0.842105263157895  
			   1.11643387970643 1.26315789473684 0.842105263157895  
		 ]
	 }
	 coordIndex [	0 1 2	] 
	}	 
 }
 

 Shape { 
	appearance Appearance {
		 material Material {
		diffuseColor  0.298039215686275   0   1 
		transparency  1  
	}
	}	
 
	 geometry IndexedFaceSet {
	 		solid TRUE 	 
		coord Coordinate {
			 point [
			  1.26315789473684 1.32964012469281 0.842105263157895  
			   1.26315789473684 1.26315789473684 0.825761549697061  
			   1.2914371668772 1.26315789473684 0.842105263157895  
		 ]
	 }
	 coordIndex [	0 1 2	] 
	}	 
 }
 

 Shape { 
	appearance Appearance {
		 material Material {
		diffuseColor  0.298039215686275   0   1 
		transparency  1  
	}
	}	
 
	 geometry IndexedFaceSet {
	 		solid TRUE 	 
		coord Coordinate {
			 point [
			  2.43345733366974 1.26315789473684 0.842105263157895  
			   2.36698742809237 1.26315789473684 0.631578947368421  
			   2.38093744412099 1.47368421052632 0.631578947368421  
		 ]
	 }
	 coordIndex [	0 1 2	] 
	}	 
 }
 

 Shape { 
	appearance Appearance {
		 material Material {
		diffuseColor  0.298039215686275   0   1 
		transparency  1  
	}
	}	
 
	 geometry IndexedFaceSet {
	 		solid TRUE 	 
		coord Coordinate {
			 point [
			  2.43345733366974 1.26315789473684 0.842105263157895  
			   2.38093744412099 1.47368421052632 0.631578947368421  
			   2.42112030015673 1.47368421052632 0.842105263157895  
		 ]
	 }
	 coordIndex [	0 1 2	] 
	}	 
 }
 

 Shape { 
	appearance Appearance {
		 material Material {
		diffuseColor  0.298039215686275   0   1 
		transparency  1  
	}
	}	
 
	 geometry IndexedFaceSet {
	 		solid TRUE 	 
		coord Coordinate {
			 point [
			  3.43046160772608 1.26315789473684 0.842105263157895  
			   3.51669208206574 1.47368421052632 0.631578947368421  
			   3.4876902332633 1.26315789473684 0.631578947368421  
		 ]
	 }
	 coordIndex [	0 1 2	] 
	}	 
 }
 

 Shape { 
	appearance Appearance {
		 material Material {
		diffuseColor  0.298039215686275   0   1 
		transparency  1  
	}
	}	
 
	 geometry IndexedFaceSet {
	 		solid TRUE 	 
		coord Coordinate {
			 point [
			  3.43046160772608 1.26315789473684 0.842105263157895  
			   3.47322936884536 1.47368421052632 0.842105263157895  
			   3.51669208206574 1.47368421052632 0.631578947368421  
		 ]
	 }
	 coordIndex [	0 1 2	] 
	}	 
 }
 

 Shape { 
	appearance Appearance {
		 material Material {
		diffuseColor  0.298039215686275   0   1 
		transparency  1  
	}
	}	
 
	 geometry IndexedFaceSet {
	 		solid TRUE 	 
		coord Coordinate {
			 point [
			  1.05263157894737 1.26315789473684 0.925561808635744  
			   1.05263157894737 1.28248575075236 1.05263157894737  
			   1.04308606196768 1.26315789473684 1.05263157894737  
		 ]
	 }
	 coordIndex [	0 1 2	] 
	}	 
 }
 

 Shape { 
	appearance Appearance {
		 material Material {
		diffuseColor  0.298039215686275   0   1 
		transparency  1  
	}
	}	
 
	 geometry IndexedFaceSet {
	 		solid TRUE 	 
		coord Coordinate {
			 point [
			  1.11643387970643 1.26315789473684 0.842105263157895  
			   1.26315789473684 1.32964012469281 0.842105263157895  
			   1.05263157894737 1.26315789473684 0.925561808635744  
		 ]
	 }
	 coordIndex [	0 1 2	] 
	}	 
 }
 

 Shape { 
	appearance Appearance {
		 material Material {
		diffuseColor  0.298039215686275   0   1 
		transparency  1  
	}
	}	
 
	 geometry IndexedFaceSet {
	 		solid TRUE 	 
		coord Coordinate {
			 point [
			  1.05263157894737 1.26315789473684 0.925561808635744  
			   1.26315789473684 1.32964012469281 0.842105263157895  
			   1.05263157894737 1.28248575075236 1.05263157894737  
		 ]
	 }
	 coordIndex [	0 1 2	] 
	}	 
 }
 

 Shape { 
	appearance Appearance {
		 material Material {
		diffuseColor  0.298039215686275   0   1 
		transparency  1  
	}
	}	
 
	 geometry IndexedFaceSet {
	 		solid TRUE 	 
		coord Coordinate {
			 point [
			  1.26315789473684 1.32964012469281 0.842105263157895  
			   1.26315789473684 1.36340188710899 1.05263157894737  
			   1.05263157894737 1.28248575075236 1.05263157894737  
		 ]
	 }
	 coordIndex [	0 1 2	] 
	}	 
 }
 

 Shape { 
	appearance Appearance {
		 material Material {
		diffuseColor  0.298039215686275   0   1 
		transparency  1  
	}
	}	
 
	 geometry IndexedFaceSet {
	 		solid TRUE 	 
		coord Coordinate {
			 point [
			  1.26315789473684 1.36340188710899 1.05263157894737  
			   1.26315789473684 1.32964012469281 0.842105263157895  
			   1.37693945923706 1.26315789473684 1.05263157894737  
		 ]
	 }
	 coordIndex [	0 1 2	] 
	}	 
 }
 

 Shape { 
	appearance Appearance {
		 material Material {
		diffuseColor  0.298039215686275   0   1 
		transparency  1  
	}
	}	
 
	 geometry IndexedFaceSet {
	 		solid TRUE 	 
		coord Coordinate {
			 point [
			  1.26315789473684 1.32964012469281 0.842105263157895  
			   1.2914371668772 1.26315789473684 0.842105263157895  
			   1.37693945923706 1.26315789473684 1.05263157894737  
		 ]
	 }
	 coordIndex [	0 1 2	] 
	}	 
 }
 

 Shape { 
	appearance Appearance {
		 material Material {
		diffuseColor  0.298039215686275   0   1 
		transparency  1  
	}
	}	
 
	 geometry IndexedFaceSet {
	 		solid TRUE 	 
		coord Coordinate {
			 point [
			  2.43345733366974 1.26315789473684 0.842105263157895  
			   2.42112030015673 1.47368421052632 0.842105263157895  
			   2.52631578947368 1.26315789473684 0.937543607640718  
		 ]
	 }
	 coordIndex [	0 1 2	] 
	}	 
 }
 

 Shape { 
	appearance Appearance {
		 material Material {
		diffuseColor  0.298039215686275   0   1 
		transparency  1  
	}
	}	
 
	 geometry IndexedFaceSet {
	 		solid TRUE 	 
		coord Coordinate {
			 point [
			  2.42112030015673 1.47368421052632 0.842105263157895  
			   2.52631578947368 1.47368421052632 0.980299206729613  
			   2.52631578947368 1.26315789473684 0.937543607640718  
		 ]
	 }
	 coordIndex [	0 1 2	] 
	}	 
 }
 

 Shape { 
	appearance Appearance {
		 material Material {
		diffuseColor  0.298039215686275   0   1 
		transparency  1  
	}
	}	
 
	 geometry IndexedFaceSet {
	 		solid TRUE 	 
		coord Coordinate {
			 point [
			  2.52631578947368 1.47368421052632 0.980299206729613  
			   2.59706296730347 1.47368421052632 1.05263157894737  
			   2.52631578947368 1.26315789473684 0.937543607640718  
		 ]
	 }
	 coordIndex [	0 1 2	] 
	}	 
 }
 

 Shape { 
	appearance Appearance {
		 material Material {
		diffuseColor  0.298039215686275   0   1 
		transparency  1  
	}
	}	
 
	 geometry IndexedFaceSet {
	 		solid TRUE 	 
		coord Coordinate {
			 point [
			  2.52631578947368 1.26315789473684 0.937543607640718  
			   2.59706296730347 1.47368421052632 1.05263157894737  
			   2.67985042490299 1.26315789473684 1.05263157894737  
		 ]
	 }
	 coordIndex [	0 1 2	] 
	}	 
 }
 

 Shape { 
	appearance Appearance {
		 material Material {
		diffuseColor  0.298039215686275   0   1 
		transparency  1  
	}
	}	
 
	 geometry IndexedFaceSet {
	 		solid TRUE 	 
		coord Coordinate {
			 point [
			  3.36842105263158 1.26315789473684 0.948148401513395  
			   3.24873189911041 1.26315789473684 1.05263157894737  
			   3.36842105263158 1.47368421052632 1.03553800699942  
		 ]
	 }
	 coordIndex [	0 1 2	] 
	}	 
 }
 

 Shape { 
	appearance Appearance {
		 material Material {
		diffuseColor  0.298039215686275   0   1 
		transparency  1  
	}
	}	
 
	 geometry IndexedFaceSet {
	 		solid TRUE 	 
		coord Coordinate {
			 point [
			  3.36842105263158 1.47368421052632 1.03553800699942  
			   3.24873189911041 1.26315789473684 1.05263157894737  
			   3.35048586552166 1.47368421052632 1.05263157894737  
		 ]
	 }
	 coordIndex [	0 1 2	] 
	}	 
 }
 

 Shape { 
	appearance Appearance {
		 material Material {
		diffuseColor  0.298039215686275   0   1 
		transparency  1  
	}
	}	
 
	 geometry IndexedFaceSet {
	 		solid TRUE 	 
		coord Coordinate {
			 point [
			  3.47322936884536 1.47368421052632 0.842105263157895  
			   3.43046160772608 1.26315789473684 0.842105263157895  
			   3.36842105263158 1.47368421052632 1.03553800699942  
		 ]
	 }
	 coordIndex [	0 1 2	] 
	}	 
 }
 

 Shape { 
	appearance Appearance {
		 material Material {
		diffuseColor  0.298039215686275   0   1 
		transparency  1  
	}
	}	
 
	 geometry IndexedFaceSet {
	 		solid TRUE 	 
		coord Coordinate {
			 point [
			  3.43046160772608 1.26315789473684 0.842105263157895  
			   3.36842105263158 1.26315789473684 0.948148401513395  
			   3.36842105263158 1.47368421052632 1.03553800699942  
		 ]
	 }
	 coordIndex [	0 1 2	] 
	}	 
 }
 

 Shape { 
	appearance Appearance {
		 material Material {
		diffuseColor  0.298039215686275   0   1 
		transparency  1  
	}
	}	
 
	 geometry IndexedFaceSet {
	 		solid TRUE 	 
		coord Coordinate {
			 point [
			  1.04308606196768 1.26315789473684 1.05263157894737  
			   1.05263157894737 1.28248575075236 1.05263157894737  
			   1.05263157894737 1.26315789473684 1.06812886501405  
		 ]
	 }
	 coordIndex [	0 1 2	] 
	}	 
 }
 

 Shape { 
	appearance Appearance {
		 material Material {
		diffuseColor  0.298039215686275   0   1 
		transparency  1  
	}
	}	
 
	 geometry IndexedFaceSet {
	 		solid TRUE 	 
		coord Coordinate {
			 point [
			  1.05263157894737 1.28248575075236 1.05263157894737  
			   1.26315789473684 1.36340188710899 1.05263157894737  
			   1.05263157894737 1.26315789473684 1.06812886501405  
		 ]
	 }
	 coordIndex [	0 1 2	] 
	}	 
 }
 

 Shape { 
	appearance Appearance {
		 material Material {
		diffuseColor  0.298039215686275   0   1 
		transparency  1  
	}
	}	
 
	 geometry IndexedFaceSet {
	 		solid TRUE 	 
		coord Coordinate {
			 point [
			  1.26315789473684 1.36340188710899 1.05263157894737  
			   1.26315789473684 1.26315789473684 1.15538520378278  
			   1.05263157894737 1.26315789473684 1.06812886501405  
		 ]
	 }
	 coordIndex [	0 1 2	] 
	}	 
 }
 

 Shape { 
	appearance Appearance {
		 material Material {
		diffuseColor  0.298039215686275   0   1 
		transparency  1  
	}
	}	
 
	 geometry IndexedFaceSet {
	 		solid TRUE 	 
		coord Coordinate {
			 point [
			  1.26315789473684 1.26315789473684 1.15538520378278  
			   1.26315789473684 1.36340188710899 1.05263157894737  
			   1.37693945923706 1.26315789473684 1.05263157894737  
		 ]
	 }
	 coordIndex [	0 1 2	] 
	}	 
 }
 

 Shape { 
	appearance Appearance {
		 material Material {
		diffuseColor  0.298039215686275   0   1 
		transparency  1  
	}
	}	
 
	 geometry IndexedFaceSet {
	 		solid TRUE 	 
		coord Coordinate {
			 point [
			  2.67985042490299 1.26315789473684 1.05263157894737  
			   2.59706296730347 1.47368421052632 1.05263157894737  
			   2.73684210526316 1.26315789473684 1.0817835231442  
		 ]
	 }
	 coordIndex [	0 1 2	] 
	}	 
 }
 

 Shape { 
	appearance Appearance {
		 material Material {
		diffuseColor  0.298039215686275   0   1 
		transparency  1  
	}
	}	
 
	 geometry IndexedFaceSet {
	 		solid TRUE 	 
		coord Coordinate {
			 point [
			  2.59706296730347 1.47368421052632 1.05263157894737  
			   2.73684210526316 1.47368421052632 1.14285340824714  
			   2.73684210526316 1.26315789473684 1.0817835231442  
		 ]
	 }
	 coordIndex [	0 1 2	] 
	}	 
 }
 

 Shape { 
	appearance Appearance {
		 material Material {
		diffuseColor  0.298039215686275   0   1 
		transparency  1  
	}
	}	
 
	 geometry IndexedFaceSet {
	 		solid TRUE 	 
		coord Coordinate {
			 point [
			  2.73684210526316 1.26315789473684 1.0817835231442  
			   2.73684210526316 1.47368421052632 1.14285340824714  
			   2.94736842105263 1.47368421052632 1.20697398402123  
		 ]
	 }
	 coordIndex [	0 1 2	] 
	}	 
 }
 

 Shape { 
	appearance Appearance {
		 material Material {
		diffuseColor  0.298039215686275   0   1 
		transparency  1  
	}
	}	
 
	 geometry IndexedFaceSet {
	 		solid TRUE 	 
		coord Coordinate {
			 point [
			  2.73684210526316 1.26315789473684 1.0817835231442  
			   2.94736842105263 1.47368421052632 1.20697398402123  
			   2.94736842105263 1.26315789473684 1.13786880933596  
		 ]
	 }
	 coordIndex [	0 1 2	] 
	}	 
 }
 

 Shape { 
	appearance Appearance {
		 material Material {
		diffuseColor  0.298039215686275   0   1 
		transparency  1  
	}
	}	
 
	 geometry IndexedFaceSet {
	 		solid TRUE 	 
		coord Coordinate {
			 point [
			  2.94736842105263 1.26315789473684 1.13786880933596  
			   2.94736842105263 1.47368421052632 1.20697398402123  
			   3.15789473684211 1.47368421052632 1.18287547205053  
		 ]
	 }
	 coordIndex [	0 1 2	] 
	}	 
 }
 

 Shape { 
	appearance Appearance {
		 material Material {
		diffuseColor  0.298039215686275   0   1 
		transparency  1  
	}
	}	
 
	 geometry IndexedFaceSet {
	 		solid TRUE 	 
		coord Coordinate {
			 point [
			  2.94736842105263 1.26315789473684 1.13786880933596  
			   3.15789473684211 1.47368421052632 1.18287547205053  
			   3.15789473684211 1.26315789473684 1.1114615562628  
		 ]
	 }
	 coordIndex [	0 1 2	] 
	}	 
 }
 

 Shape { 
	appearance Appearance {
		 material Material {
		diffuseColor  0.298039215686275   0   1 
		transparency  1  
	}
	}	
 
	 geometry IndexedFaceSet {
	 		solid TRUE 	 
		coord Coordinate {
			 point [
			  3.35048586552166 1.47368421052632 1.05263157894737  
			   3.24873189911041 1.26315789473684 1.05263157894737  
			   3.15789473684211 1.47368421052632 1.18287547205053  
		 ]
	 }
	 coordIndex [	0 1 2	] 
	}	 
 }
 

 Shape { 
	appearance Appearance {
		 material Material {
		diffuseColor  0.298039215686275   0   1 
		transparency  1  
	}
	}	
 
	 geometry IndexedFaceSet {
	 		solid TRUE 	 
		coord Coordinate {
			 point [
			  3.24873189911041 1.26315789473684 1.05263157894737  
			   3.15789473684211 1.26315789473684 1.1114615562628  
			   3.15789473684211 1.47368421052632 1.18287547205053  
		 ]
	 }
	 coordIndex [	0 1 2	] 
	}	 
 }
 

 Shape { 
	appearance Appearance {
		 material Material {
		diffuseColor  0.298039215686275   0   1 
		transparency  1  
	}
	}	
 
	 geometry IndexedFaceSet {
	 		solid TRUE 	 
		coord Coordinate {
			 point [
			  1.89473684210526 1.26315789473684 2.62393868250252  
			   1.89473684210526 1.47368421052632 2.58839814794799  
			   1.80092135026546 1.26315789473684 2.73684210526316  
		 ]
	 }
	 coordIndex [	0 1 2	] 
	}	 
 }
 

 Shape { 
	appearance Appearance {
		 material Material {
		diffuseColor  0.298039215686275   0   1 
		transparency  1  
	}
	}	
 
	 geometry IndexedFaceSet {
	 		solid TRUE 	 
		coord Coordinate {
			 point [
			  1.89473684210526 1.47368421052632 2.58839814794799  
			   1.73107376416437 1.47368421052632 2.73684210526316  
			   1.80092135026546 1.26315789473684 2.73684210526316  
		 ]
	 }
	 coordIndex [	0 1 2	] 
	}	 
 }
 

 Shape { 
	appearance Appearance {
		 material Material {
		diffuseColor  0.298039215686275   0   1 
		transparency  1  
	}
	}	
 
	 geometry IndexedFaceSet {
	 		solid TRUE 	 
		coord Coordinate {
			 point [
			  1.89473684210526 1.26315789473684 2.62393868250252  
			   2.10526315789474 1.47368421052632 2.52786621296029  
			   1.89473684210526 1.47368421052632 2.58839814794799  
		 ]
	 }
	 coordIndex [	0 1 2	] 
	}	 
 }
 

 Shape { 
	appearance Appearance {
		 material Material {
		diffuseColor  0.298039215686275   0   1 
		transparency  1  
	}
	}	
 
	 geometry IndexedFaceSet {
	 		solid TRUE 	 
		coord Coordinate {
			 point [
			  1.89473684210526 1.26315789473684 2.62393868250252  
			   2.10526315789474 1.26315789473684 2.55791049449279  
			   2.10526315789474 1.47368421052632 2.52786621296029  
		 ]
	 }
	 coordIndex [	0 1 2	] 
	}	 
 }
 

 Shape { 
	appearance Appearance {
		 material Material {
		diffuseColor  0.298039215686275   0   1 
		transparency  1  
	}
	}	
 
	 geometry IndexedFaceSet {
	 		solid TRUE 	 
		coord Coordinate {
			 point [
			  2.10526315789474 1.26315789473684 2.55791049449279  
			   2.31578947368421 1.47368421052632 2.52725033746014  
			   2.10526315789474 1.47368421052632 2.52786621296029  
		 ]
	 }
	 coordIndex [	0 1 2	] 
	}	 
 }
 

 Shape { 
	appearance Appearance {
		 material Material {
		diffuseColor  0.298039215686275   0   1 
		transparency  1  
	}
	}	
 
	 geometry IndexedFaceSet {
	 		solid TRUE 	 
		coord Coordinate {
			 point [
			  2.10526315789474 1.26315789473684 2.55791049449279  
			   2.31578947368421 1.26315789473684 2.57758061432905  
			   2.31578947368421 1.47368421052632 2.52725033746014  
		 ]
	 }
	 coordIndex [	0 1 2	] 
	}	 
 }
 

 Shape { 
	appearance Appearance {
		 material Material {
		diffuseColor  0.298039215686275   0   1 
		transparency  1  
	}
	}	
 
	 geometry IndexedFaceSet {
	 		solid TRUE 	 
		coord Coordinate {
			 point [
			  2.31578947368421 1.26315789473684 2.57758061432905  
			   2.52631578947368 1.47368421052632 2.55160690612778  
			   2.31578947368421 1.47368421052632 2.52725033746014  
		 ]
	 }
	 coordIndex [	0 1 2	] 
	}	 
 }
 

 Shape { 
	appearance Appearance {
		 material Material {
		diffuseColor  0.298039215686275   0   1 
		transparency  1  
	}
	}	
 
	 geometry IndexedFaceSet {
	 		solid TRUE 	 
		coord Coordinate {
			 point [
			  2.31578947368421 1.26315789473684 2.57758061432905  
			   2.52631578947368 1.26315789473684 2.62756468695889  
			   2.52631578947368 1.47368421052632 2.55160690612778  
		 ]
	 }
	 coordIndex [	0 1 2	] 
	}	 
 }
 

 Shape { 
	appearance Appearance {
		 material Material {
		diffuseColor  0.298039215686275   0   1 
		transparency  1  
	}
	}	
 
	 geometry IndexedFaceSet {
	 		solid TRUE 	 
		coord Coordinate {
			 point [
			  2.52631578947368 1.26315789473684 2.62756468695889  
			   2.73684210526316 1.47368421052632 2.59385617180770  
			   2.52631578947368 1.47368421052632 2.55160690612778  
		 ]
	 }
	 coordIndex [	0 1 2	] 
	}	 
 }
 

 Shape { 
	appearance Appearance {
		 material Material {
		diffuseColor  0.298039215686275   0   1 
		transparency  1  
	}
	}	
 
	 geometry IndexedFaceSet {
	 		solid TRUE 	 
		coord Coordinate {
			 point [
			  2.52631578947368 1.26315789473684 2.62756468695889  
			   2.73684210526316 1.26315789473684 2.69752153438201  
			   2.73684210526316 1.47368421052632 2.59385617180770  
		 ]
	 }
	 coordIndex [	0 1 2	] 
	}	 
 }
 

 Shape { 
	appearance Appearance {
		 material Material {
		diffuseColor  0.298039215686275   0   1 
		transparency  1  
	}
	}	
 
	 geometry IndexedFaceSet {
	 		solid TRUE 	 
		coord Coordinate {
			 point [
			  2.94736842105263 1.35978999019699 2.73684210526316  
			   2.94736842105263 1.47368421052632 2.66887008096725  
			   2.81994455545383 1.26315789473684 2.73684210526316  
		 ]
	 }
	 coordIndex [	0 1 2	] 
	}	 
 }
 

 Shape { 
	appearance Appearance {
		 material Material {
		diffuseColor  0.298039215686275   0   1 
		transparency  1  
	}
	}	
 
	 geometry IndexedFaceSet {
	 		solid TRUE 	 
		coord Coordinate {
			 point [
			  2.81994455545383 1.26315789473684 2.73684210526316  
			   2.94736842105263 1.47368421052632 2.66887008096725  
			   2.73684210526316 1.26315789473684 2.69752153438201  
		 ]
	 }
	 coordIndex [	0 1 2	] 
	}	 
 }
 

 Shape { 
	appearance Appearance {
		 material Material {
		diffuseColor  0.298039215686275   0   1 
		transparency  1  
	}
	}	
 
	 geometry IndexedFaceSet {
	 		solid TRUE 	 
		coord Coordinate {
			 point [
			  2.94736842105263 1.47368421052632 2.66887008096725  
			   2.73684210526316 1.47368421052632 2.59385617180770  
			   2.73684210526316 1.26315789473684 2.69752153438201  
		 ]
	 }
	 coordIndex [	0 1 2	] 
	}	 
 }
 

 Shape { 
	appearance Appearance {
		 material Material {
		diffuseColor  0.298039215686275   0   1 
		transparency  1  
	}
	}	
 
	 geometry IndexedFaceSet {
	 		solid TRUE 	 
		coord Coordinate {
			 point [
			  2.94736842105263 1.47368421052632 2.66887008096725  
			   2.94736842105263 1.35978999019699 2.73684210526316  
			   3.05798795594857 1.47368421052632 2.73684210526316  
		 ]
	 }
	 coordIndex [	0 1 2	] 
	}	 
 }
 

 Shape { 
	appearance Appearance {
		 material Material {
		diffuseColor  0.298039215686275   0   1 
		transparency  1  
	}
	}	
 
	 geometry IndexedFaceSet {
	 		solid TRUE 	 
		coord Coordinate {
			 point [
			  1.68421052631579 1.47368421052632 2.82247218720252  
			   1.63824907160240 1.47368421052632 2.94736842105263  
			   1.68421052631579 1.35680769035206 2.94736842105263  
		 ]
	 }
	 coordIndex [	0 1 2	] 
	}	 
 }
 

 Shape { 
	appearance Appearance {
		 material Material {
		diffuseColor  0.298039215686275   0   1 
		transparency  1  
	}
	}	
 
	 geometry IndexedFaceSet {
	 		solid TRUE 	 
		coord Coordinate {
			 point [
			  1.68421052631579 1.47368421052632 2.82247218720252  
			   1.68421052631579 1.35680769035206 2.94736842105263  
			   1.73107376416437 1.47368421052632 2.73684210526316  
		 ]
	 }
	 coordIndex [	0 1 2	] 
	}	 
 }
 

 Shape { 
	appearance Appearance {
		 material Material {
		diffuseColor  0.298039215686275   0   1 
		transparency  1  
	}
	}	
 
	 geometry IndexedFaceSet {
	 		solid TRUE 	 
		coord Coordinate {
			 point [
			  1.68421052631579 1.35680769035206 2.94736842105263  
			   1.73001269828950 1.26315789473684 2.94736842105263  
			   1.73107376416437 1.47368421052632 2.73684210526316  
		 ]
	 }
	 coordIndex [	0 1 2	] 
	}	 
 }
 

 Shape { 
	appearance Appearance {
		 material Material {
		diffuseColor  0.298039215686275   0   1 
		transparency  1  
	}
	}	
 
	 geometry IndexedFaceSet {
	 		solid TRUE 	 
		coord Coordinate {
			 point [
			  1.73107376416437 1.47368421052632 2.73684210526316  
			   1.73001269828950 1.26315789473684 2.94736842105263  
			   1.80092135026546 1.26315789473684 2.73684210526316  
		 ]
	 }
	 coordIndex [	0 1 2	] 
	}	 
 }
 

 Shape { 
	appearance Appearance {
		 material Material {
		diffuseColor  0.298039215686275   0   1 
		transparency  1  
	}
	}	
 
	 geometry IndexedFaceSet {
	 		solid TRUE 	 
		coord Coordinate {
			 point [
			  2.81994455545383 1.26315789473684 2.73684210526316  
			   2.94736842105263 1.26315789473684 2.809883113384  
			   2.94736842105263 1.35978999019699 2.73684210526316  
		 ]
	 }
	 coordIndex [	0 1 2	] 
	}	 
 }
 

 Shape { 
	appearance Appearance {
		 material Material {
		diffuseColor  0.298039215686275   0   1 
		transparency  1  
	}
	}	
 
	 geometry IndexedFaceSet {
	 		solid TRUE 	 
		coord Coordinate {
			 point [
			  3.15789473684211 1.47368421052632 2.81126662766434  
			   3.05798795594857 1.47368421052632 2.73684210526316  
			   2.94736842105263 1.35978999019699 2.73684210526316  
		 ]
	 }
	 coordIndex [	0 1 2	] 
	}	 
 }
 

 Shape { 
	appearance Appearance {
		 material Material {
		diffuseColor  0.298039215686275   0   1 
		transparency  1  
	}
	}	
 
	 geometry IndexedFaceSet {
	 		solid TRUE 	 
		coord Coordinate {
			 point [
			  3.15789473684211 1.47368421052632 2.81126662766434  
			   2.94736842105263 1.26315789473684 2.809883113384  
			   3.15789473684211 1.30662132886451 2.94736842105263  
		 ]
	 }
	 coordIndex [	0 1 2	] 
	}	 
 }
 

 Shape { 
	appearance Appearance {
		 material Material {
		diffuseColor  0.298039215686275   0   1 
		transparency  1  
	}
	}	
 
	 geometry IndexedFaceSet {
	 		solid TRUE 	 
		coord Coordinate {
			 point [
			  3.15789473684211 1.47368421052632 2.81126662766434  
			   2.94736842105263 1.35978999019699 2.73684210526316  
			   2.94736842105263 1.26315789473684 2.809883113384  
		 ]
	 }
	 coordIndex [	0 1 2	] 
	}	 
 }
 

 Shape { 
	appearance Appearance {
		 material Material {
		diffuseColor  0.298039215686275   0   1 
		transparency  1  
	}
	}	
 
	 geometry IndexedFaceSet {
	 		solid TRUE 	 
		coord Coordinate {
			 point [
			  2.94736842105263 1.26315789473684 2.809883113384  
			   3.11326023337402 1.26315789473684 2.94736842105263  
			   3.15789473684211 1.30662132886451 2.94736842105263  
		 ]
	 }
	 coordIndex [	0 1 2	] 
	}	 
 }
 

 Shape { 
	appearance Appearance {
		 material Material {
		diffuseColor  0.298039215686275   0   1 
		transparency  1  
	}
	}	
 
	 geometry IndexedFaceSet {
	 		solid TRUE 	 
		coord Coordinate {
			 point [
			  3.15789473684211 1.47368421052632 2.81126662766434  
			   3.15789473684211 1.30662132886451 2.94736842105263  
			   3.28438532366426 1.47368421052632 2.94736842105263  
		 ]
	 }
	 coordIndex [	0 1 2	] 
	}	 
 }
 

 Shape { 
	appearance Appearance {
		 material Material {
		diffuseColor  0.298039215686275   0   1 
		transparency  1  
	}
	}	
 
	 geometry IndexedFaceSet {
	 		solid TRUE 	 
		coord Coordinate {
			 point [
			  1.63824907160240 1.47368421052632 2.94736842105263  
			   1.62724967127423 1.47368421052632 3.15789473684211  
			   1.68421052631579 1.35680769035206 2.94736842105263  
		 ]
	 }
	 coordIndex [	0 1 2	] 
	}	 
 }
 

 Shape { 
	appearance Appearance {
		 material Material {
		diffuseColor  0.298039215686275   0   1 
		transparency  1  
	}
	}	
 
	 geometry IndexedFaceSet {
	 		solid TRUE 	 
		coord Coordinate {
			 point [
			  1.62724967127423 1.47368421052632 3.15789473684211  
			   1.68421052631579 1.35511911337122 3.15789473684211  
			   1.68421052631579 1.35680769035206 2.94736842105263  
		 ]
	 }
	 coordIndex [	0 1 2	] 
	}	 
 }
 

 Shape { 
	appearance Appearance {
		 material Material {
		diffuseColor  0.298039215686275   0   1 
		transparency  1  
	}
	}	
 
	 geometry IndexedFaceSet {
	 		solid TRUE 	 
		coord Coordinate {
			 point [
			  1.68421052631579 1.35511911337122 3.15789473684211  
			   1.73755922707611 1.26315789473684 3.15789473684211  
			   1.68421052631579 1.35680769035206 2.94736842105263  
		 ]
	 }
	 coordIndex [	0 1 2	] 
	}	 
 }
 

 Shape { 
	appearance Appearance {
		 material Material {
		diffuseColor  0.298039215686275   0   1 
		transparency  1  
	}
	}	
 
	 geometry IndexedFaceSet {
	 		solid TRUE 	 
		coord Coordinate {
			 point [
			  1.68421052631579 1.35680769035206 2.94736842105263  
			   1.73755922707611 1.26315789473684 3.15789473684211  
			   1.73001269828950 1.26315789473684 2.94736842105263  
		 ]
	 }
	 coordIndex [	0 1 2	] 
	}	 
 }
 

 Shape { 
	appearance Appearance {
		 material Material {
		diffuseColor  0.298039215686275   0   1 
		transparency  1  
	}
	}	
 
	 geometry IndexedFaceSet {
	 		solid TRUE 	 
		coord Coordinate {
			 point [
			  3.11326023337402 1.26315789473684 2.94736842105263  
			   3.15789473684211 1.26315789473684 3.00669786899545  
			   3.15789473684211 1.30662132886451 2.94736842105263  
		 ]
	 }
	 coordIndex [	0 1 2	] 
	}	 
 }
 

 Shape { 
	appearance Appearance {
		 material Material {
		diffuseColor  0.298039215686275   0   1 
		transparency  1  
	}
	}	
 
	 geometry IndexedFaceSet {
	 		solid TRUE 	 
		coord Coordinate {
			 point [
			  3.36842105263158 1.47368421052632 3.07940628117276  
			   3.28438532366426 1.47368421052632 2.94736842105263  
			   3.15789473684211 1.30662132886451 2.94736842105263  
		 ]
	 }
	 coordIndex [	0 1 2	] 
	}	 
 }
 

 Shape { 
	appearance Appearance {
		 material Material {
		diffuseColor  0.298039215686275   0   1 
		transparency  1  
	}
	}	
 
	 geometry IndexedFaceSet {
	 		solid TRUE 	 
		coord Coordinate {
			 point [
			  3.36842105263158 1.47368421052632 3.07940628117276  
			   3.15789473684211 1.26315789473684 3.00669786899545  
			   3.36842105263158 1.40731105480505 3.15789473684211  
		 ]
	 }
	 coordIndex [	0 1 2	] 
	}	 
 }
 

 Shape { 
	appearance Appearance {
		 material Material {
		diffuseColor  0.298039215686275   0   1 
		transparency  1  
	}
	}	
 
	 geometry IndexedFaceSet {
	 		solid TRUE 	 
		coord Coordinate {
			 point [
			  3.36842105263158 1.47368421052632 3.07940628117276  
			   3.15789473684211 1.30662132886451 2.94736842105263  
			   3.15789473684211 1.26315789473684 3.00669786899545  
		 ]
	 }
	 coordIndex [	0 1 2	] 
	}	 
 }
 

 Shape { 
	appearance Appearance {
		 material Material {
		diffuseColor  0.298039215686275   0   1 
		transparency  1  
	}
	}	
 
	 geometry IndexedFaceSet {
	 		solid TRUE 	 
		coord Coordinate {
			 point [
			  3.15789473684211 1.26315789473684 3.00669786899545  
			   3.24967996690241 1.26315789473684 3.15789473684211  
			   3.36842105263158 1.40731105480505 3.15789473684211  
		 ]
	 }
	 coordIndex [	0 1 2	] 
	}	 
 }
 

 Shape { 
	appearance Appearance {
		 material Material {
		diffuseColor  0.298039215686275   0   1 
		transparency  1  
	}
	}	
 
	 geometry IndexedFaceSet {
	 		solid TRUE 	 
		coord Coordinate {
			 point [
			  3.36842105263158 1.47368421052632 3.07940628117276  
			   3.36842105263158 1.40731105480505 3.15789473684211  
			   3.40957871816464 1.47368421052632 3.15789473684211  
		 ]
	 }
	 coordIndex [	0 1 2	] 
	}	 
 }
 

 Shape { 
	appearance Appearance {
		 material Material {
		diffuseColor  0.298039215686275   0   1 
		transparency  1  
	}
	}	
 
	 geometry IndexedFaceSet {
	 		solid TRUE 	 
		coord Coordinate {
			 point [
			  1.62724967127423 1.47368421052632 3.15789473684211  
			   1.67295053157283 1.47368421052632 3.36842105263158  
			   1.68421052631579 1.35511911337122 3.15789473684211  
		 ]
	 }
	 coordIndex [	0 1 2	] 
	}	 
 }
 

 Shape { 
	appearance Appearance {
		 material Material {
		diffuseColor  0.298039215686275   0   1 
		transparency  1  
	}
	}	
 
	 geometry IndexedFaceSet {
	 		solid TRUE 	 
		coord Coordinate {
			 point [
			  1.67295053157283 1.47368421052632 3.36842105263158  
			   1.68421052631579 1.45237734641316 3.36842105263158  
			   1.68421052631579 1.35511911337122 3.15789473684211  
		 ]
	 }
	 coordIndex [	0 1 2	] 
	}	 
 }
 

 Shape { 
	appearance Appearance {
		 material Material {
		diffuseColor  0.298039215686275   0   1 
		transparency  1  
	}
	}	
 
	 geometry IndexedFaceSet {
	 		solid TRUE 	 
		coord Coordinate {
			 point [
			  1.68421052631579 1.45237734641316 3.36842105263158  
			   1.80326745373669 1.26315789473684 3.36842105263158  
			   1.68421052631579 1.35511911337122 3.15789473684211  
		 ]
	 }
	 coordIndex [	0 1 2	] 
	}	 
 }
 

 Shape { 
	appearance Appearance {
		 material Material {
		diffuseColor  0.298039215686275   0   1 
		transparency  1  
	}
	}	
 
	 geometry IndexedFaceSet {
	 		solid TRUE 	 
		coord Coordinate {
			 point [
			  1.68421052631579 1.35511911337122 3.15789473684211  
			   1.80326745373669 1.26315789473684 3.36842105263158  
			   1.73755922707611 1.26315789473684 3.15789473684211  
		 ]
	 }
	 coordIndex [	0 1 2	] 
	}	 
 }
 

 Shape { 
	appearance Appearance {
		 material Material {
		diffuseColor  0.298039215686275   0   1 
		transparency  1  
	}
	}	
 
	 geometry IndexedFaceSet {
	 		solid TRUE 	 
		coord Coordinate {
			 point [
			  3.36842105263158 1.40731105480505 3.15789473684211  
			   3.24967996690241 1.26315789473684 3.15789473684211  
			   3.36842105263158 1.34134834831213 3.36842105263158  
		 ]
	 }
	 coordIndex [	0 1 2	] 
	}	 
 }
 

 Shape { 
	appearance Appearance {
		 material Material {
		diffuseColor  0.298039215686275   0   1 
		transparency  1  
	}
	}	
 
	 geometry IndexedFaceSet {
	 		solid TRUE 	 
		coord Coordinate {
			 point [
			  3.36842105263158 1.34134834831213 3.36842105263158  
			   3.24967996690241 1.26315789473684 3.15789473684211  
			   3.29135909641218 1.26315789473684 3.36842105263158  
		 ]
	 }
	 coordIndex [	0 1 2	] 
	}	 
 }
 

 Shape { 
	appearance Appearance {
		 material Material {
		diffuseColor  0.298039215686275   0   1 
		transparency  1  
	}
	}	
 
	 geometry IndexedFaceSet {
	 		solid TRUE 	 
		coord Coordinate {
			 point [
			  3.36842105263158 1.40731105480505 3.15789473684211  
			   3.36842105263158 1.34134834831213 3.36842105263158  
			   3.40957871816464 1.47368421052632 3.15789473684211  
		 ]
	 }
	 coordIndex [	0 1 2	] 
	}	 
 }
 

 Shape { 
	appearance Appearance {
		 material Material {
		diffuseColor  0.298039215686275   0   1 
		transparency  1  
	}
	}	
 
	 geometry IndexedFaceSet {
	 		solid TRUE 	 
		coord Coordinate {
			 point [
			  3.36842105263158 1.34134834831213 3.36842105263158  
			   3.46124010727724 1.47368421052632 3.36842105263158  
			   3.40957871816464 1.47368421052632 3.15789473684211  
		 ]
	 }
	 coordIndex [	0 1 2	] 
	}	 
 }
 

 Shape { 
	appearance Appearance {
		 material Material {
		diffuseColor  0.298039215686275   0   1 
		transparency  1  
	}
	}	
 
	 geometry IndexedFaceSet {
	 		solid TRUE 	 
		coord Coordinate {
			 point [
			  1.68421052631579 1.47368421052632 3.39268009155790  
			   1.68421052631579 1.45237734641316 3.36842105263158  
			   1.67295053157283 1.47368421052632 3.36842105263158  
		 ]
	 }
	 coordIndex [	0 1 2	] 
	}	 
 }
 

 Shape { 
	appearance Appearance {
		 material Material {
		diffuseColor  0.298039215686275   0   1 
		transparency  1  
	}
	}	
 
	 geometry IndexedFaceSet {
	 		solid TRUE 	 
		coord Coordinate {
			 point [
			  1.68421052631579 1.47368421052632 3.39268009155790  
			   1.80326745373669 1.26315789473684 3.36842105263158  
			   1.68421052631579 1.45237734641316 3.36842105263158  
		 ]
	 }
	 coordIndex [	0 1 2	] 
	}	 
 }
 

 Shape { 
	appearance Appearance {
		 material Material {
		diffuseColor  0.298039215686275   0   1 
		transparency  1  
	}
	}	
 
	 geometry IndexedFaceSet {
	 		solid TRUE 	 
		coord Coordinate {
			 point [
			  1.68421052631579 1.47368421052632 3.39268009155790  
			   1.77559562761657 1.47368421052632 3.57894736842105  
			   1.89473684210526 1.26315789473684 3.52254925954665  
		 ]
	 }
	 coordIndex [	0 1 2	] 
	}	 
 }
 

 Shape { 
	appearance Appearance {
		 material Material {
		diffuseColor  0.298039215686275   0   1 
		transparency  1  
	}
	}	
 
	 geometry IndexedFaceSet {
	 		solid TRUE 	 
		coord Coordinate {
			 point [
			  1.68421052631579 1.47368421052632 3.39268009155790  
			   1.89473684210526 1.26315789473684 3.52254925954665  
			   1.80326745373669 1.26315789473684 3.36842105263158  
		 ]
	 }
	 coordIndex [	0 1 2	] 
	}	 
 }
 

 Shape { 
	appearance Appearance {
		 material Material {
		diffuseColor  0.298039215686275   0   1 
		transparency  1  
	}
	}	
 
	 geometry IndexedFaceSet {
	 		solid TRUE 	 
		coord Coordinate {
			 point [
			  1.89473684210526 1.26315789473684 3.52254925954665  
			   1.77559562761657 1.47368421052632 3.57894736842105  
			   1.89473684210526 1.30518256472856 3.57894736842105  
		 ]
	 }
	 coordIndex [	0 1 2	] 
	}	 
 }
 

 Shape { 
	appearance Appearance {
		 material Material {
		diffuseColor  0.298039215686275   0   1 
		transparency  1  
	}
	}	
 
	 geometry IndexedFaceSet {
	 		solid TRUE 	 
		coord Coordinate {
			 point [
			  1.89473684210526 1.30518256472856 3.57894736842105  
			   1.94053019427656 1.26315789473684 3.57894736842105  
			   1.89473684210526 1.26315789473684 3.52254925954665  
		 ]
	 }
	 coordIndex [	0 1 2	] 
	}	 
 }
 

 Shape { 
	appearance Appearance {
		 material Material {
		diffuseColor  0.298039215686275   0   1 
		transparency  1  
	}
	}	
 
	 geometry IndexedFaceSet {
	 		solid TRUE 	 
		coord Coordinate {
			 point [
			  3.36842105263158 1.34134834831213 3.36842105263158  
			   3.29135909641218 1.26315789473684 3.36842105263158  
			   3.36842105263158 1.38882307824868 3.57894736842105  
		 ]
	 }
	 coordIndex [	0 1 2	] 
	}	 
 }
 

 Shape { 
	appearance Appearance {
		 material Material {
		diffuseColor  0.298039215686275   0   1 
		transparency  1  
	}
	}	
 
	 geometry IndexedFaceSet {
	 		solid TRUE 	 
		coord Coordinate {
			 point [
			  3.36842105263158 1.38882307824868 3.57894736842105  
			   3.29135909641218 1.26315789473684 3.36842105263158  
			   3.21030647223296 1.26315789473684 3.57894736842105  
		 ]
	 }
	 coordIndex [	0 1 2	] 
	}	 
 }
 

 Shape { 
	appearance Appearance {
		 material Material {
		diffuseColor  0.298039215686275   0   1 
		transparency  1  
	}
	}	
 
	 geometry IndexedFaceSet {
	 		solid TRUE 	 
		coord Coordinate {
			 point [
			  3.36842105263158 1.34134834831213 3.36842105263158  
			   3.36842105263158 1.38882307824868 3.57894736842105  
			   3.46124010727724 1.47368421052632 3.36842105263158  
		 ]
	 }
	 coordIndex [	0 1 2	] 
	}	 
 }
 

 Shape { 
	appearance Appearance {
		 material Material {
		diffuseColor  0.298039215686275   0   1 
		transparency  1  
	}
	}	
 
	 geometry IndexedFaceSet {
	 		solid TRUE 	 
		coord Coordinate {
			 point [
			  3.36842105263158 1.38882307824868 3.57894736842105  
			   3.43837640694154 1.47368421052632 3.57894736842105  
			   3.46124010727724 1.47368421052632 3.36842105263158  
		 ]
	 }
	 coordIndex [	0 1 2	] 
	}	 
 }
 

 Shape { 
	appearance Appearance {
		 material Material {
		diffuseColor  0.298039215686275   0   1 
		transparency  1  
	}
	}	
 
	 geometry IndexedFaceSet {
	 		solid TRUE 	 
		coord Coordinate {
			 point [
			  1.89473684210526 1.47368421052632 3.73076185455632  
			   1.89473684210526 1.30518256472856 3.57894736842105  
			   1.77559562761657 1.47368421052632 3.57894736842105  
		 ]
	 }
	 coordIndex [	0 1 2	] 
	}	 
 }
 

 Shape { 
	appearance Appearance {
		 material Material {
		diffuseColor  0.298039215686275   0   1 
		transparency  1  
	}
	}	
 
	 geometry IndexedFaceSet {
	 		solid TRUE 	 
		coord Coordinate {
			 point [
			  1.89473684210526 1.47368421052632 3.73076185455632  
			   1.94053019427656 1.26315789473684 3.57894736842105  
			   1.89473684210526 1.30518256472856 3.57894736842105  
		 ]
	 }
	 coordIndex [	0 1 2	] 
	}	 
 }
 

 Shape { 
	appearance Appearance {
		 material Material {
		diffuseColor  0.298039215686275   0   1 
		transparency  1  
	}
	}	
 
	 geometry IndexedFaceSet {
	 		solid TRUE 	 
		coord Coordinate {
			 point [
			  1.89473684210526 1.47368421052632 3.73076185455632  
			   1.96335984482936 1.47368421052632 3.78947368421053  
			   2.10526315789474 1.26315789473684 3.71315311099590  
		 ]
	 }
	 coordIndex [	0 1 2	] 
	}	 
 }
 

 Shape { 
	appearance Appearance {
		 material Material {
		diffuseColor  0.298039215686275   0   1 
		transparency  1  
	}
	}	
 
	 geometry IndexedFaceSet {
	 		solid TRUE 	 
		coord Coordinate {
			 point [
			  1.89473684210526 1.47368421052632 3.73076185455632  
			   2.10526315789474 1.26315789473684 3.71315311099590  
			   1.94053019427656 1.26315789473684 3.57894736842105  
		 ]
	 }
	 coordIndex [	0 1 2	] 
	}	 
 }
 

 Shape { 
	appearance Appearance {
		 material Material {
		diffuseColor  0.298039215686275   0   1 
		transparency  1  
	}
	}	
 
	 geometry IndexedFaceSet {
	 		solid TRUE 	 
		coord Coordinate {
			 point [
			  2.10526315789474 1.26315789473684 3.71315311099590  
			   1.96335984482936 1.47368421052632 3.78947368421053  
			   2.10526315789474 1.34515694402396 3.78947368421053  
		 ]
	 }
	 coordIndex [	0 1 2	] 
	}	 
 }
 

 Shape { 
	appearance Appearance {
		 material Material {
		diffuseColor  0.298039215686275   0   1 
		transparency  1  
	}
	}	
 
	 geometry IndexedFaceSet {
	 		solid TRUE 	 
		coord Coordinate {
			 point [
			  2.10526315789474 1.34515694402396 3.78947368421053  
			   2.30364905013486 1.26315789473684 3.78947368421053  
			   2.10526315789474 1.26315789473684 3.71315311099590  
		 ]
	 }
	 coordIndex [	0 1 2	] 
	}	 
 }
 

 Shape { 
	appearance Appearance {
		 material Material {
		diffuseColor  0.298039215686275   0   1 
		transparency  1  
	}
	}	
 
	 geometry IndexedFaceSet {
	 		solid TRUE 	 
		coord Coordinate {
			 point [
			  2.73684210526316 1.26315789473684 3.78085722863282  
			   2.67323996723306 1.26315789473684 3.78947368421053  
			   2.73684210526316 1.27271834184596 3.78947368421053  
		 ]
	 }
	 coordIndex [	0 1 2	] 
	}	 
 }
 

 Shape { 
	appearance Appearance {
		 material Material {
		diffuseColor  0.298039215686275   0   1 
		transparency  1  
	}
	}	
 
	 geometry IndexedFaceSet {
	 		solid TRUE 	 
		coord Coordinate {
			 point [
			  2.73684210526316 1.26315789473684 3.78085722863282  
			   2.73684210526316 1.27271834184596 3.78947368421053  
			   2.94736842105263 1.26315789473684 3.72612240916209  
		 ]
	 }
	 coordIndex [	0 1 2	] 
	}	 
 }
 

 Shape { 
	appearance Appearance {
		 material Material {
		diffuseColor  0.298039215686275   0   1 
		transparency  1  
	}
	}	
 
	 geometry IndexedFaceSet {
	 		solid TRUE 	 
		coord Coordinate {
			 point [
			  2.94736842105263 1.26315789473684 3.72612240916209  
			   2.73684210526316 1.27271834184596 3.78947368421053  
			   2.94736842105263 1.32858677836964 3.78947368421053  
		 ]
	 }
	 coordIndex [	0 1 2	] 
	}	 
 }
 

 Shape { 
	appearance Appearance {
		 material Material {
		diffuseColor  0.298039215686275   0   1 
		transparency  1  
	}
	}	
 
	 geometry IndexedFaceSet {
	 		solid TRUE 	 
		coord Coordinate {
			 point [
			  2.94736842105263 1.26315789473684 3.72612240916209  
			   2.94736842105263 1.32858677836964 3.78947368421053  
			   3.15789473684211 1.26315789473684 3.62453425659527  
		 ]
	 }
	 coordIndex [	0 1 2	] 
	}	 
 }
 

 Shape { 
	appearance Appearance {
		 material Material {
		diffuseColor  0.298039215686275   0   1 
		transparency  1  
	}
	}	
 
	 geometry IndexedFaceSet {
	 		solid TRUE 	 
		coord Coordinate {
			 point [
			  3.15789473684211 1.26315789473684 3.62453425659527  
			   2.94736842105263 1.32858677836964 3.78947368421053  
			   3.15789473684211 1.40782659515918 3.78947368421053  
		 ]
	 }
	 coordIndex [	0 1 2	] 
	}	 
 }
 

 Shape { 
	appearance Appearance {
		 material Material {
		diffuseColor  0.298039215686275   0   1 
		transparency  1  
	}
	}	
 
	 geometry IndexedFaceSet {
	 		solid TRUE 	 
		coord Coordinate {
			 point [
			  3.15789473684211 1.26315789473684 3.62453425659527  
			   3.15789473684211 1.40782659515918 3.78947368421053  
			   3.26607272759596 1.47368421052632 3.78947368421053  
		 ]
	 }
	 coordIndex [	0 1 2	] 
	}	 
 }
 

 Shape { 
	appearance Appearance {
		 material Material {
		diffuseColor  0.298039215686275   0   1 
		transparency  1  
	}
	}	
 
	 geometry IndexedFaceSet {
	 		solid TRUE 	 
		coord Coordinate {
			 point [
			  3.15789473684211 1.26315789473684 3.62453425659527  
			   3.36842105263158 1.47368421052632 3.69823060089736  
			   3.21030647223296 1.26315789473684 3.57894736842105  
		 ]
	 }
	 coordIndex [	0 1 2	] 
	}	 
 }
 

 Shape { 
	appearance Appearance {
		 material Material {
		diffuseColor  0.298039215686275   0   1 
		transparency  1  
	}
	}	
 
	 geometry IndexedFaceSet {
	 		solid TRUE 	 
		coord Coordinate {
			 point [
			  3.15789473684211 1.26315789473684 3.62453425659527  
			   3.26607272759596 1.47368421052632 3.78947368421053  
			   3.36842105263158 1.47368421052632 3.69823060089736  
		 ]
	 }
	 coordIndex [	0 1 2	] 
	}	 
 }
 

 Shape { 
	appearance Appearance {
		 material Material {
		diffuseColor  0.298039215686275   0   1 
		transparency  1  
	}
	}	
 
	 geometry IndexedFaceSet {
	 		solid TRUE 	 
		coord Coordinate {
			 point [
			  3.36842105263158 1.47368421052632 3.69823060089736  
			   3.36842105263158 1.38882307824868 3.57894736842105  
			   3.21030647223296 1.26315789473684 3.57894736842105  
		 ]
	 }
	 coordIndex [	0 1 2	] 
	}	 
 }
 

 Shape { 
	appearance Appearance {
		 material Material {
		diffuseColor  0.298039215686275   0   1 
		transparency  1  
	}
	}	
 
	 geometry IndexedFaceSet {
	 		solid TRUE 	 
		coord Coordinate {
			 point [
			  3.36842105263158 1.47368421052632 3.69823060089736  
			   3.43837640694154 1.47368421052632 3.57894736842105  
			   3.36842105263158 1.38882307824868 3.57894736842105  
		 ]
	 }
	 coordIndex [	0 1 2	] 
	}	 
 }
 

 Shape { 
	appearance Appearance {
		 material Material {
		diffuseColor  0.298039215686275   0   1 
		transparency  1  
	}
	}	
 
	 geometry IndexedFaceSet {
	 		solid TRUE 	 
		coord Coordinate {
			 point [
			  2.10526315789474 1.47368421052632 3.88214180329367  
			   2.10526315789474 1.34515694402396 3.78947368421053  
			   1.96335984482936 1.47368421052632 3.78947368421053  
		 ]
	 }
	 coordIndex [	0 1 2	] 
	}	 
 }
 

 Shape { 
	appearance Appearance {
		 material Material {
		diffuseColor  0.298039215686275   0   1 
		transparency  1  
	}
	}	
 
	 geometry IndexedFaceSet {
	 		solid TRUE 	 
		coord Coordinate {
			 point [
			  2.10526315789474 1.34515694402396 3.78947368421053  
			   2.10526315789474 1.47368421052632 3.88214180329367  
			   2.30364905013486 1.26315789473684 3.78947368421053  
		 ]
	 }
	 coordIndex [	0 1 2	] 
	}	 
 }
 

 Shape { 
	appearance Appearance {
		 material Material {
		diffuseColor  0.298039215686275   0   1 
		transparency  1  
	}
	}	
 
	 geometry IndexedFaceSet {
	 		solid TRUE 	 
		coord Coordinate {
			 point [
			  2.30364905013486 1.26315789473684 3.78947368421053  
			   2.10526315789474 1.47368421052632 3.88214180329367  
			   2.31578947368421 1.26315789473684 3.79333709517723  
		 ]
	 }
	 coordIndex [	0 1 2	] 
	}	 
 }
 

 Shape { 
	appearance Appearance {
		 material Material {
		diffuseColor  0.298039215686275   0   1 
		transparency  1  
	}
	}	
 
	 geometry IndexedFaceSet {
	 		solid TRUE 	 
		coord Coordinate {
			 point [
			  2.10526315789474 1.47368421052632 3.88214180329367  
			   2.31578947368421 1.47368421052632 3.94181142153854  
			   2.31578947368421 1.26315789473684 3.79333709517723  
		 ]
	 }
	 coordIndex [	0 1 2	] 
	}	 
 }
 

 Shape { 
	appearance Appearance {
		 material Material {
		diffuseColor  0.298039215686275   0   1 
		transparency  1  
	}
	}	
 
	 geometry IndexedFaceSet {
	 		solid TRUE 	 
		coord Coordinate {
			 point [
			  2.31578947368421 1.26315789473684 3.79333709517723  
			   2.31578947368421 1.47368421052632 3.94181142153854  
			   2.52631578947368 1.47368421052632 3.94741003904842  
		 ]
	 }
	 coordIndex [	0 1 2	] 
	}	 
 }
 

 Shape { 
	appearance Appearance {
		 material Material {
		diffuseColor  0.298039215686275   0   1 
		transparency  1  
	}
	}	
 
	 geometry IndexedFaceSet {
	 		solid TRUE 	 
		coord Coordinate {
			 point [
			  2.31578947368421 1.26315789473684 3.79333709517723  
			   2.52631578947368 1.47368421052632 3.94741003904842  
			   2.52631578947368 1.26315789473684 3.80479664085120  
		 ]
	 }
	 coordIndex [	0 1 2	] 
	}	 
 }
 

 Shape { 
	appearance Appearance {
		 material Material {
		diffuseColor  0.298039215686275   0   1 
		transparency  1  
	}
	}	
 
	 geometry IndexedFaceSet {
	 		solid TRUE 	 
		coord Coordinate {
			 point [
			  2.67323996723306 1.26315789473684 3.78947368421053  
			   2.52631578947368 1.26315789473684 3.80479664085120  
			   2.73684210526316 1.27271834184596 3.78947368421053  
		 ]
	 }
	 coordIndex [	0 1 2	] 
	}	 
 }
 

 Shape { 
	appearance Appearance {
		 material Material {
		diffuseColor  0.298039215686275   0   1 
		transparency  1  
	}
	}	
 
	 geometry IndexedFaceSet {
	 		solid TRUE 	 
		coord Coordinate {
			 point [
			  2.73684210526316 1.27271834184596 3.78947368421053  
			   2.52631578947368 1.26315789473684 3.80479664085120  
			   2.73684210526316 1.47368421052632 3.92518748803626  
		 ]
	 }
	 coordIndex [	0 1 2	] 
	}	 
 }
 

 Shape { 
	appearance Appearance {
		 material Material {
		diffuseColor  0.298039215686275   0   1 
		transparency  1  
	}
	}	
 
	 geometry IndexedFaceSet {
	 		solid TRUE 	 
		coord Coordinate {
			 point [
			  2.52631578947368 1.26315789473684 3.80479664085120  
			   2.52631578947368 1.47368421052632 3.94741003904842  
			   2.73684210526316 1.47368421052632 3.92518748803626  
		 ]
	 }
	 coordIndex [	0 1 2	] 
	}	 
 }
 

 Shape { 
	appearance Appearance {
		 material Material {
		diffuseColor  0.298039215686275   0   1 
		transparency  1  
	}
	}	
 
	 geometry IndexedFaceSet {
	 		solid TRUE 	 
		coord Coordinate {
			 point [
			  2.73684210526316 1.47368421052632 3.92518748803626  
			   2.94736842105263 1.47368421052632 3.89213489243936  
			   2.73684210526316 1.27271834184596 3.78947368421053  
		 ]
	 }
	 coordIndex [	0 1 2	] 
	}	 
 }
 

 Shape { 
	appearance Appearance {
		 material Material {
		diffuseColor  0.298039215686275   0   1 
		transparency  1  
	}
	}	
 
	 geometry IndexedFaceSet {
	 		solid TRUE 	 
		coord Coordinate {
			 point [
			  2.94736842105263 1.47368421052632 3.89213489243936  
			   2.94736842105263 1.32858677836964 3.78947368421053  
			   2.73684210526316 1.27271834184596 3.78947368421053  
		 ]
	 }
	 coordIndex [	0 1 2	] 
	}	 
 }
 

 Shape { 
	appearance Appearance {
		 material Material {
		diffuseColor  0.298039215686275   0   1 
		transparency  1  
	}
	}	
 
	 geometry IndexedFaceSet {
	 		solid TRUE 	 
		coord Coordinate {
			 point [
			  2.94736842105263 1.47368421052632 3.89213489243936  
			   3.15789473684211 1.47368421052632 3.84146361602492  
			   2.94736842105263 1.32858677836964 3.78947368421053  
		 ]
	 }
	 coordIndex [	0 1 2	] 
	}	 
 }
 

 Shape { 
	appearance Appearance {
		 material Material {
		diffuseColor  0.298039215686275   0   1 
		transparency  1  
	}
	}	
 
	 geometry IndexedFaceSet {
	 		solid TRUE 	 
		coord Coordinate {
			 point [
			  3.15789473684211 1.47368421052632 3.84146361602492  
			   3.15789473684211 1.40782659515918 3.78947368421053  
			   2.94736842105263 1.32858677836964 3.78947368421053  
		 ]
	 }
	 coordIndex [	0 1 2	] 
	}	 
 }
 

 Shape { 
	appearance Appearance {
		 material Material {
		diffuseColor  0.298039215686275   0   1 
		transparency  1  
	}
	}	
 
	 geometry IndexedFaceSet {
	 		solid TRUE 	 
		coord Coordinate {
			 point [
			  3.15789473684211 1.47368421052632 3.84146361602492  
			   3.26607272759596 1.47368421052632 3.78947368421053  
			   3.15789473684211 1.40782659515918 3.78947368421053  
		 ]
	 }
	 coordIndex [	0 1 2	] 
	}	 
 }
 

 Shape { 
	appearance Appearance {
		 material Material {
		diffuseColor  0.298039215686275   0   1 
		transparency  1  
	}
	}	
 
	 geometry IndexedFaceSet {
	 		solid TRUE 	 
		coord Coordinate {
			 point [
			  2.73684210526316 1.47368421052632 0.0383127930496203  
			   2.73684210526316 1.68421052631579 0.152597002731718  
			   2.54890582591836 1.47368421052632 0.210526315789474  
		 ]
	 }
	 coordIndex [	0 1 2	] 
	}	 
 }
 

 Shape { 
	appearance Appearance {
		 material Material {
		diffuseColor  0.298039215686275   0   1 
		transparency  1  
	}
	}	
 
	 geometry IndexedFaceSet {
	 		solid TRUE 	 
		coord Coordinate {
			 point [
			  2.73684210526316 1.68421052631579 0.152597002731718  
			   2.67797405386843 1.68421052631579 0.210526315789474  
			   2.54890582591836 1.47368421052632 0.210526315789474  
		 ]
	 }
	 coordIndex [	0 1 2	] 
	}	 
 }
 

 Shape { 
	appearance Appearance {
		 material Material {
		diffuseColor  0.298039215686275   0   1 
		transparency  1  
	}
	}	
 
	 geometry IndexedFaceSet {
	 		solid TRUE 	 
		coord Coordinate {
			 point [
			  2.82067127740876 1.47368421052632 0  
			   2.94736842105263 1.59813064072972 0  
			   2.73684210526316 1.47368421052632 0.0383127930496203  
		 ]
	 }
	 coordIndex [	0 1 2	] 
	}	 
 }
 

 Shape { 
	appearance Appearance {
		 material Material {
		diffuseColor  0.298039215686275   0   1 
		transparency  1  
	}
	}	
 
	 geometry IndexedFaceSet {
	 		solid TRUE 	 
		coord Coordinate {
			 point [
			  2.94736842105263 1.59813064072972 0  
			   2.94736842105263 1.68421052631579 0.038788072491379  
			   2.73684210526316 1.47368421052632 0.0383127930496203  
		 ]
	 }
	 coordIndex [	0 1 2	] 
	}	 
 }
 

 Shape { 
	appearance Appearance {
		 material Material {
		diffuseColor  0.298039215686275   0   1 
		transparency  1  
	}
	}	
 
	 geometry IndexedFaceSet {
	 		solid TRUE 	 
		coord Coordinate {
			 point [
			  2.73684210526316 1.47368421052632 0.0383127930496203  
			   2.94736842105263 1.68421052631579 0.038788072491379  
			   2.73684210526316 1.68421052631579 0.152597002731718  
		 ]
	 }
	 coordIndex [	0 1 2	] 
	}	 
 }
 

 Shape { 
	appearance Appearance {
		 material Material {
		diffuseColor  0.298039215686275   0   1 
		transparency  1  
	}
	}	
 
	 geometry IndexedFaceSet {
	 		solid TRUE 	 
		coord Coordinate {
			 point [
			  2.94736842105263 1.68421052631579 0.038788072491379  
			   2.94736842105263 1.59813064072972 0  
			   3.15789473684211 1.68421052631579 0.0540909280282125  
		 ]
	 }
	 coordIndex [	0 1 2	] 
	}	 
 }
 

 Shape { 
	appearance Appearance {
		 material Material {
		diffuseColor  0.298039215686275   0   1 
		transparency  1  
	}
	}	
 
	 geometry IndexedFaceSet {
	 		solid TRUE 	 
		coord Coordinate {
			 point [
			  3.15789473684211 1.68421052631579 0.0540909280282125  
			   2.94736842105263 1.59813064072972 0  
			   3.15789473684211 1.54989512558478 0  
		 ]
	 }
	 coordIndex [	0 1 2	] 
	}	 
 }
 

 Shape { 
	appearance Appearance {
		 material Material {
		diffuseColor  0.298039215686275   0   1 
		transparency  1  
	}
	}	
 
	 geometry IndexedFaceSet {
	 		solid TRUE 	 
		coord Coordinate {
			 point [
			  3.15789473684211 1.68421052631579 0.0540909280282125  
			   3.15789473684211 1.54989512558478 0  
			   3.19926131088462 1.47368421052632 0  
		 ]
	 }
	 coordIndex [	0 1 2	] 
	}	 
 }
 

 Shape { 
	appearance Appearance {
		 material Material {
		diffuseColor  0.298039215686275   0   1 
		transparency  1  
	}
	}	
 
	 geometry IndexedFaceSet {
	 		solid TRUE 	 
		coord Coordinate {
			 point [
			  3.15789473684211 1.68421052631579 0.0540909280282125  
			   3.36842105263158 1.47368421052632 0.134799280671719  
			   3.35547258326759 1.68421052631579 0.210526315789474  
		 ]
	 }
	 coordIndex [	0 1 2	] 
	}	 
 }
 

 Shape { 
	appearance Appearance {
		 material Material {
		diffuseColor  0.298039215686275   0   1 
		transparency  1  
	}
	}	
 
	 geometry IndexedFaceSet {
	 		solid TRUE 	 
		coord Coordinate {
			 point [
			  3.15789473684211 1.68421052631579 0.0540909280282125  
			   3.19926131088462 1.47368421052632 0  
			   3.36842105263158 1.47368421052632 0.134799280671719  
		 ]
	 }
	 coordIndex [	0 1 2	] 
	}	 
 }
 

 Shape { 
	appearance Appearance {
		 material Material {
		diffuseColor  0.298039215686275   0   1 
		transparency  1  
	}
	}	
 
	 geometry IndexedFaceSet {
	 		solid TRUE 	 
		coord Coordinate {
			 point [
			  3.36842105263158 1.47368421052632 0.134799280671719  
			   3.36842105263158 1.65748448098487 0.210526315789474  
			   3.35547258326759 1.68421052631579 0.210526315789474  
		 ]
	 }
	 coordIndex [	0 1 2	] 
	}	 
 }
 

 Shape { 
	appearance Appearance {
		 material Material {
		diffuseColor  0.298039215686275   0   1 
		transparency  1  
	}
	}	
 
	 geometry IndexedFaceSet {
	 		solid TRUE 	 
		coord Coordinate {
			 point [
			  3.36842105263158 1.65748448098487 0.210526315789474  
			   3.36842105263158 1.47368421052632 0.134799280671719  
			   3.42051894037492 1.47368421052632 0.210526315789474  
		 ]
	 }
	 coordIndex [	0 1 2	] 
	}	 
 }
 

 Shape { 
	appearance Appearance {
		 material Material {
		diffuseColor  0.298039215686275   0   1 
		transparency  1  
	}
	}	
 
	 geometry IndexedFaceSet {
	 		solid TRUE 	 
		coord Coordinate {
			 point [
			  2.52631578947368 1.47368421052632 0.247012188071113  
			   2.52631578947368 1.64487839210202 0.421052631578947  
			   2.42674001886801 1.47368421052632 0.421052631578947  
		 ]
	 }
	 coordIndex [	0 1 2	] 
	}	 
 }
 

 Shape { 
	appearance Appearance {
		 material Material {
		diffuseColor  0.298039215686275   0   1 
		transparency  1  
	}
	}	
 
	 geometry IndexedFaceSet {
	 		solid TRUE 	 
		coord Coordinate {
			 point [
			  2.52631578947368 1.64487839210202 0.421052631578947  
			   2.52631578947368 1.47368421052632 0.247012188071113  
			   2.54962575096180 1.68421052631579 0.421052631578947  
		 ]
	 }
	 coordIndex [	0 1 2	] 
	}	 
 }
 

 Shape { 
	appearance Appearance {
		 material Material {
		diffuseColor  0.298039215686275   0   1 
		transparency  1  
	}
	}	
 
	 geometry IndexedFaceSet {
	 		solid TRUE 	 
		coord Coordinate {
			 point [
			  2.52631578947368 1.47368421052632 0.247012188071113  
			   2.54890582591836 1.47368421052632 0.210526315789474  
			   2.54962575096180 1.68421052631579 0.421052631578947  
		 ]
	 }
	 coordIndex [	0 1 2	] 
	}	 
 }
 

 Shape { 
	appearance Appearance {
		 material Material {
		diffuseColor  0.298039215686275   0   1 
		transparency  1  
	}
	}	
 
	 geometry IndexedFaceSet {
	 		solid TRUE 	 
		coord Coordinate {
			 point [
			  2.54962575096180 1.68421052631579 0.421052631578947  
			   2.54890582591836 1.47368421052632 0.210526315789474  
			   2.67797405386843 1.68421052631579 0.210526315789474  
		 ]
	 }
	 coordIndex [	0 1 2	] 
	}	 
 }
 

 Shape { 
	appearance Appearance {
		 material Material {
		diffuseColor  0.298039215686275   0   1 
		transparency  1  
	}
	}	
 
	 geometry IndexedFaceSet {
	 		solid TRUE 	 
		coord Coordinate {
			 point [
			  3.36842105263158 1.68421052631579 0.228951379046336  
			   3.35547258326759 1.68421052631579 0.210526315789474  
			   3.36842105263158 1.65748448098487 0.210526315789474  
		 ]
	 }
	 coordIndex [	0 1 2	] 
	}	 
 }
 

 Shape { 
	appearance Appearance {
		 material Material {
		diffuseColor  0.298039215686275   0   1 
		transparency  1  
	}
	}	
 
	 geometry IndexedFaceSet {
	 		solid TRUE 	 
		coord Coordinate {
			 point [
			  3.36842105263158 1.65748448098487 0.210526315789474  
			   3.42051894037492 1.47368421052632 0.210526315789474  
			   3.36842105263158 1.68421052631579 0.228951379046336  
		 ]
	 }
	 coordIndex [	0 1 2	] 
	}	 
 }
 

 Shape { 
	appearance Appearance {
		 material Material {
		diffuseColor  0.298039215686275   0   1 
		transparency  1  
	}
	}	
 
	 geometry IndexedFaceSet {
	 		solid TRUE 	 
		coord Coordinate {
			 point [
			  3.36842105263158 1.68421052631579 0.228951379046336  
			   3.42051894037492 1.47368421052632 0.210526315789474  
			   3.44693897165993 1.68421052631579 0.421052631578947  
		 ]
	 }
	 coordIndex [	0 1 2	] 
	}	 
 }
 

 Shape { 
	appearance Appearance {
		 material Material {
		diffuseColor  0.298039215686275   0   1 
		transparency  1  
	}
	}	
 
	 geometry IndexedFaceSet {
	 		solid TRUE 	 
		coord Coordinate {
			 point [
			  3.42051894037492 1.47368421052632 0.210526315789474  
			   3.49965547094595 1.47368421052632 0.421052631578947  
			   3.44693897165993 1.68421052631579 0.421052631578947  
		 ]
	 }
	 coordIndex [	0 1 2	] 
	}	 
 }
 

 Shape { 
	appearance Appearance {
		 material Material {
		diffuseColor  0.298039215686275   0   1 
		transparency  1  
	}
	}	
 
	 geometry IndexedFaceSet {
	 		solid TRUE 	 
		coord Coordinate {
			 point [
			  2.52631578947368 1.68421052631579 0.533774561520003  
			   2.50449195579188 1.68421052631579 0.631578947368421  
			   2.52631578947368 1.64487839210202 0.421052631578947  
		 ]
	 }
	 coordIndex [	0 1 2	] 
	}	 
 }
 

 Shape { 
	appearance Appearance {
		 material Material {
		diffuseColor  0.298039215686275   0   1 
		transparency  1  
	}
	}	
 
	 geometry IndexedFaceSet {
	 		solid TRUE 	 
		coord Coordinate {
			 point [
			  2.52631578947368 1.64487839210202 0.421052631578947  
			   2.50449195579188 1.68421052631579 0.631578947368421  
			   2.42674001886801 1.47368421052632 0.421052631578947  
		 ]
	 }
	 coordIndex [	0 1 2	] 
	}	 
 }
 

 Shape { 
	appearance Appearance {
		 material Material {
		diffuseColor  0.298039215686275   0   1 
		transparency  1  
	}
	}	
 
	 geometry IndexedFaceSet {
	 		solid TRUE 	 
		coord Coordinate {
			 point [
			  2.50449195579188 1.68421052631579 0.631578947368421  
			   2.38093744412099 1.47368421052632 0.631578947368421  
			   2.42674001886801 1.47368421052632 0.421052631578947  
		 ]
	 }
	 coordIndex [	0 1 2	] 
	}	 
 }
 

 Shape { 
	appearance Appearance {
		 material Material {
		diffuseColor  0.298039215686275   0   1 
		transparency  1  
	}
	}	
 
	 geometry IndexedFaceSet {
	 		solid TRUE 	 
		coord Coordinate {
			 point [
			  2.52631578947368 1.68421052631579 0.533774561520003  
			   2.52631578947368 1.64487839210202 0.421052631578947  
			   2.54962575096180 1.68421052631579 0.421052631578947  
		 ]
	 }
	 coordIndex [	0 1 2	] 
	}	 
 }
 

 Shape { 
	appearance Appearance {
		 material Material {
		diffuseColor  0.298039215686275   0   1 
		transparency  1  
	}
	}	
 
	 geometry IndexedFaceSet {
	 		solid TRUE 	 
		coord Coordinate {
			 point [
			  3.51669208206574 1.47368421052632 0.631578947368421  
			   3.44693897165993 1.68421052631579 0.421052631578947  
			   3.49965547094595 1.47368421052632 0.421052631578947  
		 ]
	 }
	 coordIndex [	0 1 2	] 
	}	 
 }
 

 Shape { 
	appearance Appearance {
		 material Material {
		diffuseColor  0.298039215686275   0   1 
		transparency  1  
	}
	}	
 
	 geometry IndexedFaceSet {
	 		solid TRUE 	 
		coord Coordinate {
			 point [
			  3.51669208206574 1.47368421052632 0.631578947368421  
			   3.4682267394397 1.68421052631579 0.631578947368421  
			   3.44693897165993 1.68421052631579 0.421052631578947  
		 ]
	 }
	 coordIndex [	0 1 2	] 
	}	 
 }
 

 Shape { 
	appearance Appearance {
		 material Material {
		diffuseColor  0.298039215686275   0   1 
		transparency  1  
	}
	}	
 
	 geometry IndexedFaceSet {
	 		solid TRUE 	 
		coord Coordinate {
			 point [
			  2.52631578947368 1.64427145959702 0.842105263157895  
			   2.42112030015673 1.47368421052632 0.842105263157895  
			   2.52631578947368 1.68421052631579 0.74146027378633  
		 ]
	 }
	 coordIndex [	0 1 2	] 
	}	 
 }
 

 Shape { 
	appearance Appearance {
		 material Material {
		diffuseColor  0.298039215686275   0   1 
		transparency  1  
	}
	}	
 
	 geometry IndexedFaceSet {
	 		solid TRUE 	 
		coord Coordinate {
			 point [
			  2.52631578947368 1.68421052631579 0.74146027378633  
			   2.42112030015673 1.47368421052632 0.842105263157895  
			   2.50449195579188 1.68421052631579 0.631578947368421  
		 ]
	 }
	 coordIndex [	0 1 2	] 
	}	 
 }
 

 Shape { 
	appearance Appearance {
		 material Material {
		diffuseColor  0.298039215686275   0   1 
		transparency  1  
	}
	}	
 
	 geometry IndexedFaceSet {
	 		solid TRUE 	 
		coord Coordinate {
			 point [
			  2.42112030015673 1.47368421052632 0.842105263157895  
			   2.38093744412099 1.47368421052632 0.631578947368421  
			   2.50449195579188 1.68421052631579 0.631578947368421  
		 ]
	 }
	 coordIndex [	0 1 2	] 
	}	 
 }
 

 Shape { 
	appearance Appearance {
		 material Material {
		diffuseColor  0.298039215686275   0   1 
		transparency  1  
	}
	}	
 
	 geometry IndexedFaceSet {
	 		solid TRUE 	 
		coord Coordinate {
			 point [
			  2.52631578947368 1.68421052631579 0.74146027378633  
			   2.54947531985091 1.68421052631579 0.842105263157895  
			   2.52631578947368 1.64427145959702 0.842105263157895  
		 ]
	 }
	 coordIndex [	0 1 2	] 
	}	 
 }
 

 Shape { 
	appearance Appearance {
		 material Material {
		diffuseColor  0.298039215686275   0   1 
		transparency  1  
	}
	}	
 
	 geometry IndexedFaceSet {
	 		solid TRUE 	 
		coord Coordinate {
			 point [
			  3.47322936884536 1.47368421052632 0.842105263157895  
			   3.4682267394397 1.68421052631579 0.631578947368421  
			   3.51669208206574 1.47368421052632 0.631578947368421  
		 ]
	 }
	 coordIndex [	0 1 2	] 
	}	 
 }
 

 Shape { 
	appearance Appearance {
		 material Material {
		diffuseColor  0.298039215686275   0   1 
		transparency  1  
	}
	}	
 
	 geometry IndexedFaceSet {
	 		solid TRUE 	 
		coord Coordinate {
			 point [
			  3.47322936884536 1.47368421052632 0.842105263157895  
			   3.42610952021189 1.68421052631579 0.842105263157895  
			   3.4682267394397 1.68421052631579 0.631578947368421  
		 ]
	 }
	 coordIndex [	0 1 2	] 
	}	 
 }
 

 Shape { 
	appearance Appearance {
		 material Material {
		diffuseColor  0.298039215686275   0   1 
		transparency  1  
	}
	}	
 
	 geometry IndexedFaceSet {
	 		solid TRUE 	 
		coord Coordinate {
			 point [
			  2.42112030015673 1.47368421052632 0.842105263157895  
			   2.52631578947368 1.64427145959702 0.842105263157895  
			   2.52631578947368 1.47368421052632 0.980299206729613  
		 ]
	 }
	 coordIndex [	0 1 2	] 
	}	 
 }
 

 Shape { 
	appearance Appearance {
		 material Material {
		diffuseColor  0.298039215686275   0   1 
		transparency  1  
	}
	}	
 
	 geometry IndexedFaceSet {
	 		solid TRUE 	 
		coord Coordinate {
			 point [
			  2.52631578947368 1.47368421052632 0.980299206729613  
			   2.52631578947368 1.64427145959702 0.842105263157895  
			   2.59706296730347 1.47368421052632 1.05263157894737  
		 ]
	 }
	 coordIndex [	0 1 2	] 
	}	 
 }
 

 Shape { 
	appearance Appearance {
		 material Material {
		diffuseColor  0.298039215686275   0   1 
		transparency  1  
	}
	}	
 
	 geometry IndexedFaceSet {
	 		solid TRUE 	 
		coord Coordinate {
			 point [
			  2.52631578947368 1.64427145959702 0.842105263157895  
			   2.54947531985091 1.68421052631579 0.842105263157895  
			   2.59706296730347 1.47368421052632 1.05263157894737  
		 ]
	 }
	 coordIndex [	0 1 2	] 
	}	 
 }
 

 Shape { 
	appearance Appearance {
		 material Material {
		diffuseColor  0.298039215686275   0   1 
		transparency  1  
	}
	}	
 
	 geometry IndexedFaceSet {
	 		solid TRUE 	 
		coord Coordinate {
			 point [
			  2.59706296730347 1.47368421052632 1.05263157894737  
			   2.54947531985091 1.68421052631579 0.842105263157895  
			   2.72386053070710 1.68421052631579 1.05263157894737  
		 ]
	 }
	 coordIndex [	0 1 2	] 
	}	 
 }
 

 Shape { 
	appearance Appearance {
		 material Material {
		diffuseColor  0.298039215686275   0   1 
		transparency  1  
	}
	}	
 
	 geometry IndexedFaceSet {
	 		solid TRUE 	 
		coord Coordinate {
			 point [
			  3.36842105263158 1.47368421052632 1.03553800699942  
			   3.35048586552166 1.47368421052632 1.05263157894737  
			   3.36842105263158 1.68421052631579 0.952269155714535  
		 ]
	 }
	 coordIndex [	0 1 2	] 
	}	 
 }
 

 Shape { 
	appearance Appearance {
		 material Material {
		diffuseColor  0.298039215686275   0   1 
		transparency  1  
	}
	}	
 
	 geometry IndexedFaceSet {
	 		solid TRUE 	 
		coord Coordinate {
			 point [
			  3.36842105263158 1.68421052631579 0.952269155714535  
			   3.35048586552166 1.47368421052632 1.05263157894737  
			   3.26614981429251 1.68421052631579 1.05263157894737  
		 ]
	 }
	 coordIndex [	0 1 2	] 
	}	 
 }
 

 Shape { 
	appearance Appearance {
		 material Material {
		diffuseColor  0.298039215686275   0   1 
		transparency  1  
	}
	}	
 
	 geometry IndexedFaceSet {
	 		solid TRUE 	 
		coord Coordinate {
			 point [
			  3.42610952021189 1.68421052631579 0.842105263157895  
			   3.47322936884536 1.47368421052632 0.842105263157895  
			   3.36842105263158 1.68421052631579 0.952269155714535  
		 ]
	 }
	 coordIndex [	0 1 2	] 
	}	 
 }
 

 Shape { 
	appearance Appearance {
		 material Material {
		diffuseColor  0.298039215686275   0   1 
		transparency  1  
	}
	}	
 
	 geometry IndexedFaceSet {
	 		solid TRUE 	 
		coord Coordinate {
			 point [
			  3.47322936884536 1.47368421052632 0.842105263157895  
			   3.36842105263158 1.47368421052632 1.03553800699942  
			   3.36842105263158 1.68421052631579 0.952269155714535  
		 ]
	 }
	 coordIndex [	0 1 2	] 
	}	 
 }
 

 Shape { 
	appearance Appearance {
		 material Material {
		diffuseColor  0.298039215686275   0   1 
		transparency  1  
	}
	}	
 
	 geometry IndexedFaceSet {
	 		solid TRUE 	 
		coord Coordinate {
			 point [
			  2.59706296730347 1.47368421052632 1.05263157894737  
			   2.72386053070710 1.68421052631579 1.05263157894737  
			   2.73684210526316 1.47368421052632 1.14285340824714  
		 ]
	 }
	 coordIndex [	0 1 2	] 
	}	 
 }
 

 Shape { 
	appearance Appearance {
		 material Material {
		diffuseColor  0.298039215686275   0   1 
		transparency  1  
	}
	}	
 
	 geometry IndexedFaceSet {
	 		solid TRUE 	 
		coord Coordinate {
			 point [
			  2.72386053070710 1.68421052631579 1.05263157894737  
			   2.73684210526316 1.68421052631579 1.06214095736731  
			   2.73684210526316 1.47368421052632 1.14285340824714  
		 ]
	 }
	 coordIndex [	0 1 2	] 
	}	 
 }
 

 Shape { 
	appearance Appearance {
		 material Material {
		diffuseColor  0.298039215686275   0   1 
		transparency  1  
	}
	}	
 
	 geometry IndexedFaceSet {
	 		solid TRUE 	 
		coord Coordinate {
			 point [
			  2.73684210526316 1.47368421052632 1.14285340824714  
			   2.73684210526316 1.68421052631579 1.06214095736731  
			   2.94736842105263 1.68421052631579 1.14520054404969  
		 ]
	 }
	 coordIndex [	0 1 2	] 
	}	 
 }
 

 Shape { 
	appearance Appearance {
		 material Material {
		diffuseColor  0.298039215686275   0   1 
		transparency  1  
	}
	}	
 
	 geometry IndexedFaceSet {
	 		solid TRUE 	 
		coord Coordinate {
			 point [
			  2.73684210526316 1.47368421052632 1.14285340824714  
			   2.94736842105263 1.68421052631579 1.14520054404969  
			   2.94736842105263 1.47368421052632 1.20697398402123  
		 ]
	 }
	 coordIndex [	0 1 2	] 
	}	 
 }
 

 Shape { 
	appearance Appearance {
		 material Material {
		diffuseColor  0.298039215686275   0   1 
		transparency  1  
	}
	}	
 
	 geometry IndexedFaceSet {
	 		solid TRUE 	 
		coord Coordinate {
			 point [
			  2.94736842105263 1.47368421052632 1.20697398402123  
			   2.94736842105263 1.68421052631579 1.14520054404969  
			   3.15789473684211 1.68421052631579 1.12499072210704  
		 ]
	 }
	 coordIndex [	0 1 2	] 
	}	 
 }
 

 Shape { 
	appearance Appearance {
		 material Material {
		diffuseColor  0.298039215686275   0   1 
		transparency  1  
	}
	}	
 
	 geometry IndexedFaceSet {
	 		solid TRUE 	 
		coord Coordinate {
			 point [
			  2.94736842105263 1.47368421052632 1.20697398402123  
			   3.15789473684211 1.68421052631579 1.12499072210704  
			   3.15789473684211 1.47368421052632 1.18287547205053  
		 ]
	 }
	 coordIndex [	0 1 2	] 
	}	 
 }
 

 Shape { 
	appearance Appearance {
		 material Material {
		diffuseColor  0.298039215686275   0   1 
		transparency  1  
	}
	}	
 
	 geometry IndexedFaceSet {
	 		solid TRUE 	 
		coord Coordinate {
			 point [
			  3.26614981429251 1.68421052631579 1.05263157894737  
			   3.35048586552166 1.47368421052632 1.05263157894737  
			   3.15789473684211 1.68421052631579 1.12499072210704  
		 ]
	 }
	 coordIndex [	0 1 2	] 
	}	 
 }
 

 Shape { 
	appearance Appearance {
		 material Material {
		diffuseColor  0.298039215686275   0   1 
		transparency  1  
	}
	}	
 
	 geometry IndexedFaceSet {
	 		solid TRUE 	 
		coord Coordinate {
			 point [
			  3.35048586552166 1.47368421052632 1.05263157894737  
			   3.15789473684211 1.47368421052632 1.18287547205053  
			   3.15789473684211 1.68421052631579 1.12499072210704  
		 ]
	 }
	 coordIndex [	0 1 2	] 
	}	 
 }
 

 Shape { 
	appearance Appearance {
		 material Material {
		diffuseColor  0.298039215686275   0   1 
		transparency  1  
	}
	}	
 
	 geometry IndexedFaceSet {
	 		solid TRUE 	 
		coord Coordinate {
			 point [
			  1.89473684210526 1.47368421052632 2.58839814794799  
			   1.89473684210526 1.68421052631579 2.68093234687489  
			   1.73107376416437 1.47368421052632 2.73684210526316  
		 ]
	 }
	 coordIndex [	0 1 2	] 
	}	 
 }
 

 Shape { 
	appearance Appearance {
		 material Material {
		diffuseColor  0.298039215686275   0   1 
		transparency  1  
	}
	}	
 
	 geometry IndexedFaceSet {
	 		solid TRUE 	 
		coord Coordinate {
			 point [
			  1.89473684210526 1.68421052631579 2.68093234687489  
			   1.81202433363602 1.68421052631579 2.73684210526316  
			   1.73107376416437 1.47368421052632 2.73684210526316  
		 ]
	 }
	 coordIndex [	0 1 2	] 
	}	 
 }
 

 Shape { 
	appearance Appearance {
		 material Material {
		diffuseColor  0.298039215686275   0   1 
		transparency  1  
	}
	}	
 
	 geometry IndexedFaceSet {
	 		solid TRUE 	 
		coord Coordinate {
			 point [
			  1.89473684210526 1.47368421052632 2.58839814794799  
			   2.10526315789474 1.68421052631579 2.62440790713665  
			   1.89473684210526 1.68421052631579 2.68093234687489  
		 ]
	 }
	 coordIndex [	0 1 2	] 
	}	 
 }
 

 Shape { 
	appearance Appearance {
		 material Material {
		diffuseColor  0.298039215686275   0   1 
		transparency  1  
	}
	}	
 
	 geometry IndexedFaceSet {
	 		solid TRUE 	 
		coord Coordinate {
			 point [
			  1.89473684210526 1.47368421052632 2.58839814794799  
			   2.10526315789474 1.47368421052632 2.52786621296029  
			   2.10526315789474 1.68421052631579 2.62440790713665  
		 ]
	 }
	 coordIndex [	0 1 2	] 
	}	 
 }
 

 Shape { 
	appearance Appearance {
		 material Material {
		diffuseColor  0.298039215686275   0   1 
		transparency  1  
	}
	}	
 
	 geometry IndexedFaceSet {
	 		solid TRUE 	 
		coord Coordinate {
			 point [
			  2.10526315789474 1.47368421052632 2.52786621296029  
			   2.31578947368421 1.68421052631579 2.62418350587698  
			   2.10526315789474 1.68421052631579 2.62440790713665  
		 ]
	 }
	 coordIndex [	0 1 2	] 
	}	 
 }
 

 Shape { 
	appearance Appearance {
		 material Material {
		diffuseColor  0.298039215686275   0   1 
		transparency  1  
	}
	}	
 
	 geometry IndexedFaceSet {
	 		solid TRUE 	 
		coord Coordinate {
			 point [
			  2.10526315789474 1.47368421052632 2.52786621296029  
			   2.31578947368421 1.47368421052632 2.52725033746014  
			   2.31578947368421 1.68421052631579 2.62418350587698  
		 ]
	 }
	 coordIndex [	0 1 2	] 
	}	 
 }
 

 Shape { 
	appearance Appearance {
		 material Material {
		diffuseColor  0.298039215686275   0   1 
		transparency  1  
	}
	}	
 
	 geometry IndexedFaceSet {
	 		solid TRUE 	 
		coord Coordinate {
			 point [
			  2.31578947368421 1.47368421052632 2.52725033746014  
			   2.52631578947368 1.68421052631579 2.65179764616452  
			   2.31578947368421 1.68421052631579 2.62418350587698  
		 ]
	 }
	 coordIndex [	0 1 2	] 
	}	 
 }
 

 Shape { 
	appearance Appearance {
		 material Material {
		diffuseColor  0.298039215686275   0   1 
		transparency  1  
	}
	}	
 
	 geometry IndexedFaceSet {
	 		solid TRUE 	 
		coord Coordinate {
			 point [
			  2.31578947368421 1.47368421052632 2.52725033746014  
			   2.52631578947368 1.47368421052632 2.55160690612778  
			   2.52631578947368 1.68421052631579 2.65179764616452  
		 ]
	 }
	 coordIndex [	0 1 2	] 
	}	 
 }
 

 Shape { 
	appearance Appearance {
		 material Material {
		diffuseColor  0.298039215686275   0   1 
		transparency  1  
	}
	}	
 
	 geometry IndexedFaceSet {
	 		solid TRUE 	 
		coord Coordinate {
			 point [
			  2.52631578947368 1.47368421052632 2.55160690612778  
			   2.73684210526316 1.68421052631579 2.69967132928695  
			   2.52631578947368 1.68421052631579 2.65179764616452  
		 ]
	 }
	 coordIndex [	0 1 2	] 
	}	 
 }
 

 Shape { 
	appearance Appearance {
		 material Material {
		diffuseColor  0.298039215686275   0   1 
		transparency  1  
	}
	}	
 
	 geometry IndexedFaceSet {
	 		solid TRUE 	 
		coord Coordinate {
			 point [
			  2.52631578947368 1.47368421052632 2.55160690612778  
			   2.73684210526316 1.47368421052632 2.59385617180770  
			   2.73684210526316 1.68421052631579 2.69967132928695  
		 ]
	 }
	 coordIndex [	0 1 2	] 
	}	 
 }
 

 Shape { 
	appearance Appearance {
		 material Material {
		diffuseColor  0.298039215686275   0   1 
		transparency  1  
	}
	}	
 
	 geometry IndexedFaceSet {
	 		solid TRUE 	 
		coord Coordinate {
			 point [
			  2.83816293472715 1.68421052631579 2.73684210526316  
			   2.73684210526316 1.68421052631579 2.69967132928695  
			   2.94736842105263 1.60505191692550 2.73684210526316  
		 ]
	 }
	 coordIndex [	0 1 2	] 
	}	 
 }
 

 Shape { 
	appearance Appearance {
		 material Material {
		diffuseColor  0.298039215686275   0   1 
		transparency  1  
	}
	}	
 
	 geometry IndexedFaceSet {
	 		solid TRUE 	 
		coord Coordinate {
			 point [
			  2.94736842105263 1.60505191692550 2.73684210526316  
			   2.73684210526316 1.68421052631579 2.69967132928695  
			   2.94736842105263 1.47368421052632 2.66887008096725  
		 ]
	 }
	 coordIndex [	0 1 2	] 
	}	 
 }
 

 Shape { 
	appearance Appearance {
		 material Material {
		diffuseColor  0.298039215686275   0   1 
		transparency  1  
	}
	}	
 
	 geometry IndexedFaceSet {
	 		solid TRUE 	 
		coord Coordinate {
			 point [
			  2.73684210526316 1.68421052631579 2.69967132928695  
			   2.73684210526316 1.47368421052632 2.59385617180770  
			   2.94736842105263 1.47368421052632 2.66887008096725  
		 ]
	 }
	 coordIndex [	0 1 2	] 
	}	 
 }
 

 Shape { 
	appearance Appearance {
		 material Material {
		diffuseColor  0.298039215686275   0   1 
		transparency  1  
	}
	}	
 
	 geometry IndexedFaceSet {
	 		solid TRUE 	 
		coord Coordinate {
			 point [
			  2.94736842105263 1.60505191692550 2.73684210526316  
			   2.94736842105263 1.47368421052632 2.66887008096725  
			   3.05798795594857 1.47368421052632 2.73684210526316  
		 ]
	 }
	 coordIndex [	0 1 2	] 
	}	 
 }
 

 Shape { 
	appearance Appearance {
		 material Material {
		diffuseColor  0.298039215686275   0   1 
		transparency  1  
	}
	}	
 
	 geometry IndexedFaceSet {
	 		solid TRUE 	 
		coord Coordinate {
			 point [
			  1.68421052631579 1.47368421052632 2.82247218720252  
			   1.68421052631579 1.68421052631579 2.88166038390210  
			   1.63824907160240 1.47368421052632 2.94736842105263  
		 ]
	 }
	 coordIndex [	0 1 2	] 
	}	 
 }
 

 Shape { 
	appearance Appearance {
		 material Material {
		diffuseColor  0.298039215686275   0   1 
		transparency  1  
	}
	}	
 
	 geometry IndexedFaceSet {
	 		solid TRUE 	 
		coord Coordinate {
			 point [
			  1.68421052631579 1.68421052631579 2.88166038390210  
			   1.64777702165091 1.68421052631579 2.94736842105263  
			   1.63824907160240 1.47368421052632 2.94736842105263  
		 ]
	 }
	 coordIndex [	0 1 2	] 
	}	 
 }
 

 Shape { 
	appearance Appearance {
		 material Material {
		diffuseColor  0.298039215686275   0   1 
		transparency  1  
	}
	}	
 
	 geometry IndexedFaceSet {
	 		solid TRUE 	 
		coord Coordinate {
			 point [
			  1.81202433363602 1.68421052631579 2.73684210526316  
			   1.68421052631579 1.68421052631579 2.88166038390210  
			   1.73107376416437 1.47368421052632 2.73684210526316  
		 ]
	 }
	 coordIndex [	0 1 2	] 
	}	 
 }
 

 Shape { 
	appearance Appearance {
		 material Material {
		diffuseColor  0.298039215686275   0   1 
		transparency  1  
	}
	}	
 
	 geometry IndexedFaceSet {
	 		solid TRUE 	 
		coord Coordinate {
			 point [
			  1.73107376416437 1.47368421052632 2.73684210526316  
			   1.68421052631579 1.68421052631579 2.88166038390210  
			   1.68421052631579 1.47368421052632 2.82247218720252  
		 ]
	 }
	 coordIndex [	0 1 2	] 
	}	 
 }
 

 Shape { 
	appearance Appearance {
		 material Material {
		diffuseColor  0.298039215686275   0   1 
		transparency  1  
	}
	}	
 
	 geometry IndexedFaceSet {
	 		solid TRUE 	 
		coord Coordinate {
			 point [
			  2.94736842105263 1.68421052631579 2.78597911516823  
			   2.83816293472715 1.68421052631579 2.73684210526316  
			   2.94736842105263 1.60505191692550 2.73684210526316  
		 ]
	 }
	 coordIndex [	0 1 2	] 
	}	 
 }
 

 Shape { 
	appearance Appearance {
		 material Material {
		diffuseColor  0.298039215686275   0   1 
		transparency  1  
	}
	}	
 
	 geometry IndexedFaceSet {
	 		solid TRUE 	 
		coord Coordinate {
			 point [
			  2.94736842105263 1.60505191692550 2.73684210526316  
			   3.05798795594857 1.47368421052632 2.73684210526316  
			   2.94736842105263 1.68421052631579 2.78597911516823  
		 ]
	 }
	 coordIndex [	0 1 2	] 
	}	 
 }
 

 Shape { 
	appearance Appearance {
		 material Material {
		diffuseColor  0.298039215686275   0   1 
		transparency  1  
	}
	}	
 
	 geometry IndexedFaceSet {
	 		solid TRUE 	 
		coord Coordinate {
			 point [
			  3.05798795594857 1.47368421052632 2.73684210526316  
			   3.15789473684211 1.47368421052632 2.81126662766434  
			   2.94736842105263 1.68421052631579 2.78597911516823  
		 ]
	 }
	 coordIndex [	0 1 2	] 
	}	 
 }
 

 Shape { 
	appearance Appearance {
		 material Material {
		diffuseColor  0.298039215686275   0   1 
		transparency  1  
	}
	}	
 
	 geometry IndexedFaceSet {
	 		solid TRUE 	 
		coord Coordinate {
			 point [
			  2.94736842105263 1.68421052631579 2.78597911516823  
			   3.15789473684211 1.47368421052632 2.81126662766434  
			   3.15789473684211 1.68421052631579 2.94157708877361  
		 ]
	 }
	 coordIndex [	0 1 2	] 
	}	 
 }
 

 Shape { 
	appearance Appearance {
		 material Material {
		diffuseColor  0.298039215686275   0   1 
		transparency  1  
	}
	}	
 
	 geometry IndexedFaceSet {
	 		solid TRUE 	 
		coord Coordinate {
			 point [
			  3.15789473684211 1.68421052631579 2.94157708877361  
			   3.15789473684211 1.47368421052632 2.81126662766434  
			   3.16334087910613 1.68421052631579 2.94736842105263  
		 ]
	 }
	 coordIndex [	0 1 2	] 
	}	 
 }
 

 Shape { 
	appearance Appearance {
		 material Material {
		diffuseColor  0.298039215686275   0   1 
		transparency  1  
	}
	}	
 
	 geometry IndexedFaceSet {
	 		solid TRUE 	 
		coord Coordinate {
			 point [
			  3.15789473684211 1.47368421052632 2.81126662766434  
			   3.28438532366426 1.47368421052632 2.94736842105263  
			   3.16334087910613 1.68421052631579 2.94736842105263  
		 ]
	 }
	 coordIndex [	0 1 2	] 
	}	 
 }
 

 Shape { 
	appearance Appearance {
		 material Material {
		diffuseColor  0.298039215686275   0   1 
		transparency  1  
	}
	}	
 
	 geometry IndexedFaceSet {
	 		solid TRUE 	 
		coord Coordinate {
			 point [
			  1.62724967127423 1.47368421052632 3.15789473684211  
			   1.63824907160240 1.47368421052632 2.94736842105263  
			   1.64777702165091 1.68421052631579 2.94736842105263  
		 ]
	 }
	 coordIndex [	0 1 2	] 
	}	 
 }
 

 Shape { 
	appearance Appearance {
		 material Material {
		diffuseColor  0.298039215686275   0   1 
		transparency  1  
	}
	}	
 
	 geometry IndexedFaceSet {
	 		solid TRUE 	 
		coord Coordinate {
			 point [
			  1.62724967127423 1.47368421052632 3.15789473684211  
			   1.64777702165091 1.68421052631579 2.94736842105263  
			   1.61117726063407 1.68421052631579 3.15789473684211  
		 ]
	 }
	 coordIndex [	0 1 2	] 
	}	 
 }
 

 Shape { 
	appearance Appearance {
		 material Material {
		diffuseColor  0.298039215686275   0   1 
		transparency  1  
	}
	}	
 
	 geometry IndexedFaceSet {
	 		solid TRUE 	 
		coord Coordinate {
			 point [
			  3.36842105263158 1.47368421052632 3.07940628117276  
			   3.36842105263158 1.57045370845037 3.15789473684211  
			   3.28438532366426 1.47368421052632 2.94736842105263  
		 ]
	 }
	 coordIndex [	0 1 2	] 
	}	 
 }
 

 Shape { 
	appearance Appearance {
		 material Material {
		diffuseColor  0.298039215686275   0   1 
		transparency  1  
	}
	}	
 
	 geometry IndexedFaceSet {
	 		solid TRUE 	 
		coord Coordinate {
			 point [
			  3.36842105263158 1.57045370845037 3.15789473684211  
			   3.30375850096793 1.68421052631579 3.15789473684211  
			   3.28438532366426 1.47368421052632 2.94736842105263  
		 ]
	 }
	 coordIndex [	0 1 2	] 
	}	 
 }
 

 Shape { 
	appearance Appearance {
		 material Material {
		diffuseColor  0.298039215686275   0   1 
		transparency  1  
	}
	}	
 
	 geometry IndexedFaceSet {
	 		solid TRUE 	 
		coord Coordinate {
			 point [
			  3.28438532366426 1.47368421052632 2.94736842105263  
			   3.30375850096793 1.68421052631579 3.15789473684211  
			   3.16334087910613 1.68421052631579 2.94736842105263  
		 ]
	 }
	 coordIndex [	0 1 2	] 
	}	 
 }
 

 Shape { 
	appearance Appearance {
		 material Material {
		diffuseColor  0.298039215686275   0   1 
		transparency  1  
	}
	}	
 
	 geometry IndexedFaceSet {
	 		solid TRUE 	 
		coord Coordinate {
			 point [
			  3.36842105263158 1.57045370845037 3.15789473684211  
			   3.36842105263158 1.47368421052632 3.07940628117276  
			   3.40957871816464 1.47368421052632 3.15789473684211  
		 ]
	 }
	 coordIndex [	0 1 2	] 
	}	 
 }
 

 Shape { 
	appearance Appearance {
		 material Material {
		diffuseColor  0.298039215686275   0   1 
		transparency  1  
	}
	}	
 
	 geometry IndexedFaceSet {
	 		solid TRUE 	 
		coord Coordinate {
			 point [
			  1.67295053157283 1.47368421052632 3.36842105263158  
			   1.62724967127423 1.47368421052632 3.15789473684211  
			   1.61117726063407 1.68421052631579 3.15789473684211  
		 ]
	 }
	 coordIndex [	0 1 2	] 
	}	 
 }
 

 Shape { 
	appearance Appearance {
		 material Material {
		diffuseColor  0.298039215686275   0   1 
		transparency  1  
	}
	}	
 
	 geometry IndexedFaceSet {
	 		solid TRUE 	 
		coord Coordinate {
			 point [
			  1.67295053157283 1.47368421052632 3.36842105263158  
			   1.61117726063407 1.68421052631579 3.15789473684211  
			   1.64388867392082 1.68421052631579 3.36842105263158  
		 ]
	 }
	 coordIndex [	0 1 2	] 
	}	 
 }
 

 Shape { 
	appearance Appearance {
		 material Material {
		diffuseColor  0.298039215686275   0   1 
		transparency  1  
	}
	}	
 
	 geometry IndexedFaceSet {
	 		solid TRUE 	 
		coord Coordinate {
			 point [
			  3.36842105263158 1.68421052631579 3.35384716797178  
			   3.30375850096793 1.68421052631579 3.15789473684211  
			   3.36842105263158 1.57045370845037 3.15789473684211  
		 ]
	 }
	 coordIndex [	0 1 2	] 
	}	 
 }
 

 Shape { 
	appearance Appearance {
		 material Material {
		diffuseColor  0.298039215686275   0   1 
		transparency  1  
	}
	}	
 
	 geometry IndexedFaceSet {
	 		solid TRUE 	 
		coord Coordinate {
			 point [
			  3.36842105263158 1.57045370845037 3.15789473684211  
			   3.40957871816464 1.47368421052632 3.15789473684211  
			   3.36842105263158 1.68421052631579 3.35384716797178  
		 ]
	 }
	 coordIndex [	0 1 2	] 
	}	 
 }
 

 Shape { 
	appearance Appearance {
		 material Material {
		diffuseColor  0.298039215686275   0   1 
		transparency  1  
	}
	}	
 
	 geometry IndexedFaceSet {
	 		solid TRUE 	 
		coord Coordinate {
			 point [
			  3.36842105263158 1.68421052631579 3.35384716797178  
			   3.40957871816464 1.47368421052632 3.15789473684211  
			   3.37251286450413 1.68421052631579 3.36842105263158  
		 ]
	 }
	 coordIndex [	0 1 2	] 
	}	 
 }
 

 Shape { 
	appearance Appearance {
		 material Material {
		diffuseColor  0.298039215686275   0   1 
		transparency  1  
	}
	}	
 
	 geometry IndexedFaceSet {
	 		solid TRUE 	 
		coord Coordinate {
			 point [
			  3.40957871816464 1.47368421052632 3.15789473684211  
			   3.46124010727724 1.47368421052632 3.36842105263158  
			   3.37251286450413 1.68421052631579 3.36842105263158  
		 ]
	 }
	 coordIndex [	0 1 2	] 
	}	 
 }
 

 Shape { 
	appearance Appearance {
		 material Material {
		diffuseColor  0.298039215686275   0   1 
		transparency  1  
	}
	}	
 
	 geometry IndexedFaceSet {
	 		solid TRUE 	 
		coord Coordinate {
			 point [
			  1.67295053157283 1.47368421052632 3.36842105263158  
			   1.64388867392082 1.68421052631579 3.36842105263158  
			   1.68421052631579 1.47368421052632 3.39268009155790  
		 ]
	 }
	 coordIndex [	0 1 2	] 
	}	 
 }
 

 Shape { 
	appearance Appearance {
		 material Material {
		diffuseColor  0.298039215686275   0   1 
		transparency  1  
	}
	}	
 
	 geometry IndexedFaceSet {
	 		solid TRUE 	 
		coord Coordinate {
			 point [
			  1.64388867392082 1.68421052631579 3.36842105263158  
			   1.68421052631579 1.68421052631579 3.46161757590498  
			   1.68421052631579 1.47368421052632 3.39268009155790  
		 ]
	 }
	 coordIndex [	0 1 2	] 
	}	 
 }
 

 Shape { 
	appearance Appearance {
		 material Material {
		diffuseColor  0.298039215686275   0   1 
		transparency  1  
	}
	}	
 
	 geometry IndexedFaceSet {
	 		solid TRUE 	 
		coord Coordinate {
			 point [
			  1.68421052631579 1.68421052631579 3.46161757590498  
			   1.73830744816055 1.68421052631579 3.57894736842105  
			   1.68421052631579 1.47368421052632 3.39268009155790  
		 ]
	 }
	 coordIndex [	0 1 2	] 
	}	 
 }
 

 Shape { 
	appearance Appearance {
		 material Material {
		diffuseColor  0.298039215686275   0   1 
		transparency  1  
	}
	}	
 
	 geometry IndexedFaceSet {
	 		solid TRUE 	 
		coord Coordinate {
			 point [
			  1.68421052631579 1.47368421052632 3.39268009155790  
			   1.73830744816055 1.68421052631579 3.57894736842105  
			   1.77559562761657 1.47368421052632 3.57894736842105  
		 ]
	 }
	 coordIndex [	0 1 2	] 
	}	 
 }
 

 Shape { 
	appearance Appearance {
		 material Material {
		diffuseColor  0.298039215686275   0   1 
		transparency  1  
	}
	}	
 
	 geometry IndexedFaceSet {
	 		solid TRUE 	 
		coord Coordinate {
			 point [
			  3.36842105263158 1.68421052631579 3.42179257253555  
			   3.36842105263158 1.65208526425561 3.57894736842105  
			   3.34957039199398 1.68421052631579 3.57894736842105  
		 ]
	 }
	 coordIndex [	0 1 2	] 
	}	 
 }
 

 Shape { 
	appearance Appearance {
		 material Material {
		diffuseColor  0.298039215686275   0   1 
		transparency  1  
	}
	}	
 
	 geometry IndexedFaceSet {
	 		solid TRUE 	 
		coord Coordinate {
			 point [
			  3.36842105263158 1.68421052631579 3.42179257253555  
			   3.37251286450413 1.68421052631579 3.36842105263158  
			   3.36842105263158 1.65208526425561 3.57894736842105  
		 ]
	 }
	 coordIndex [	0 1 2	] 
	}	 
 }
 

 Shape { 
	appearance Appearance {
		 material Material {
		diffuseColor  0.298039215686275   0   1 
		transparency  1  
	}
	}	
 
	 geometry IndexedFaceSet {
	 		solid TRUE 	 
		coord Coordinate {
			 point [
			  3.36842105263158 1.65208526425561 3.57894736842105  
			   3.37251286450413 1.68421052631579 3.36842105263158  
			   3.43837640694154 1.47368421052632 3.57894736842105  
		 ]
	 }
	 coordIndex [	0 1 2	] 
	}	 
 }
 

 Shape { 
	appearance Appearance {
		 material Material {
		diffuseColor  0.298039215686275   0   1 
		transparency  1  
	}
	}	
 
	 geometry IndexedFaceSet {
	 		solid TRUE 	 
		coord Coordinate {
			 point [
			  3.37251286450413 1.68421052631579 3.36842105263158  
			   3.46124010727724 1.47368421052632 3.36842105263158  
			   3.43837640694154 1.47368421052632 3.57894736842105  
		 ]
	 }
	 coordIndex [	0 1 2	] 
	}	 
 }
 

 Shape { 
	appearance Appearance {
		 material Material {
		diffuseColor  0.298039215686275   0   1 
		transparency  1  
	}
	}	
 
	 geometry IndexedFaceSet {
	 		solid TRUE 	 
		coord Coordinate {
			 point [
			  1.77559562761657 1.47368421052632 3.57894736842105  
			   1.73830744816055 1.68421052631579 3.57894736842105  
			   1.89473684210526 1.47368421052632 3.73076185455632  
		 ]
	 }
	 coordIndex [	0 1 2	] 
	}	 
 }
 

 Shape { 
	appearance Appearance {
		 material Material {
		diffuseColor  0.298039215686275   0   1 
		transparency  1  
	}
	}	
 
	 geometry IndexedFaceSet {
	 		solid TRUE 	 
		coord Coordinate {
			 point [
			  1.73830744816055 1.68421052631579 3.57894736842105  
			   1.89473684210526 1.68421052631579 3.77989045851019  
			   1.89473684210526 1.47368421052632 3.73076185455632  
		 ]
	 }
	 coordIndex [	0 1 2	] 
	}	 
 }
 

 Shape { 
	appearance Appearance {
		 material Material {
		diffuseColor  0.298039215686275   0   1 
		transparency  1  
	}
	}	
 
	 geometry IndexedFaceSet {
	 		solid TRUE 	 
		coord Coordinate {
			 point [
			  1.89473684210526 1.68421052631579 3.77989045851019  
			   1.90629378273340 1.68421052631579 3.78947368421053  
			   1.89473684210526 1.47368421052632 3.73076185455632  
		 ]
	 }
	 coordIndex [	0 1 2	] 
	}	 
 }
 

 Shape { 
	appearance Appearance {
		 material Material {
		diffuseColor  0.298039215686275   0   1 
		transparency  1  
	}
	}	
 
	 geometry IndexedFaceSet {
	 		solid TRUE 	 
		coord Coordinate {
			 point [
			  1.89473684210526 1.47368421052632 3.73076185455632  
			   1.90629378273340 1.68421052631579 3.78947368421053  
			   1.96335984482936 1.47368421052632 3.78947368421053  
		 ]
	 }
	 coordIndex [	0 1 2	] 
	}	 
 }
 

 Shape { 
	appearance Appearance {
		 material Material {
		diffuseColor  0.298039215686275   0   1 
		transparency  1  
	}
	}	
 
	 geometry IndexedFaceSet {
	 		solid TRUE 	 
		coord Coordinate {
			 point [
			  3.15789473684211 1.68421052631579 3.77972890745801  
			   3.15789473684211 1.6633619933476 3.78947368421053  
			   3.14026072114736 1.68421052631579 3.78947368421053  
		 ]
	 }
	 coordIndex [	0 1 2	] 
	}	 
 }
 

 Shape { 
	appearance Appearance {
		 material Material {
		diffuseColor  0.298039215686275   0   1 
		transparency  1  
	}
	}	
 
	 geometry IndexedFaceSet {
	 		solid TRUE 	 
		coord Coordinate {
			 point [
			  3.36842105263158 1.47368421052632 3.69823060089736  
			   3.34957039199398 1.68421052631579 3.57894736842105  
			   3.36842105263158 1.65208526425561 3.57894736842105  
		 ]
	 }
	 coordIndex [	0 1 2	] 
	}	 
 }
 

 Shape { 
	appearance Appearance {
		 material Material {
		diffuseColor  0.298039215686275   0   1 
		transparency  1  
	}
	}	
 
	 geometry IndexedFaceSet {
	 		solid TRUE 	 
		coord Coordinate {
			 point [
			  3.36842105263158 1.47368421052632 3.69823060089736  
			   3.26607272759596 1.47368421052632 3.78947368421053  
			   3.15789473684211 1.68421052631579 3.77972890745801  
		 ]
	 }
	 coordIndex [	0 1 2	] 
	}	 
 }
 

 Shape { 
	appearance Appearance {
		 material Material {
		diffuseColor  0.298039215686275   0   1 
		transparency  1  
	}
	}	
 
	 geometry IndexedFaceSet {
	 		solid TRUE 	 
		coord Coordinate {
			 point [
			  3.36842105263158 1.47368421052632 3.69823060089736  
			   3.15789473684211 1.68421052631579 3.77972890745801  
			   3.34957039199398 1.68421052631579 3.57894736842105  
		 ]
	 }
	 coordIndex [	0 1 2	] 
	}	 
 }
 

 Shape { 
	appearance Appearance {
		 material Material {
		diffuseColor  0.298039215686275   0   1 
		transparency  1  
	}
	}	
 
	 geometry IndexedFaceSet {
	 		solid TRUE 	 
		coord Coordinate {
			 point [
			  3.15789473684211 1.68421052631579 3.77972890745801  
			   3.26607272759596 1.47368421052632 3.78947368421053  
			   3.15789473684211 1.6633619933476 3.78947368421053  
		 ]
	 }
	 coordIndex [	0 1 2	] 
	}	 
 }
 

 Shape { 
	appearance Appearance {
		 material Material {
		diffuseColor  0.298039215686275   0   1 
		transparency  1  
	}
	}	
 
	 geometry IndexedFaceSet {
	 		solid TRUE 	 
		coord Coordinate {
			 point [
			  3.36842105263158 1.47368421052632 3.69823060089736  
			   3.36842105263158 1.65208526425561 3.57894736842105  
			   3.43837640694154 1.47368421052632 3.57894736842105  
		 ]
	 }
	 coordIndex [	0 1 2	] 
	}	 
 }
 

 Shape { 
	appearance Appearance {
		 material Material {
		diffuseColor  0.298039215686275   0   1 
		transparency  1  
	}
	}	
 
	 geometry IndexedFaceSet {
	 		solid TRUE 	 
		coord Coordinate {
			 point [
			  1.96335984482936 1.47368421052632 3.78947368421053  
			   1.90629378273340 1.68421052631579 3.78947368421053  
			   2.10526315789474 1.47368421052632 3.88214180329367  
		 ]
	 }
	 coordIndex [	0 1 2	] 
	}	 
 }
 

 Shape { 
	appearance Appearance {
		 material Material {
		diffuseColor  0.298039215686275   0   1 
		transparency  1  
	}
	}	
 
	 geometry IndexedFaceSet {
	 		solid TRUE 	 
		coord Coordinate {
			 point [
			  1.90629378273340 1.68421052631579 3.78947368421053  
			   2.10526315789474 1.68421052631579 3.91229969541426  
			   2.10526315789474 1.47368421052632 3.88214180329367  
		 ]
	 }
	 coordIndex [	0 1 2	] 
	}	 
 }
 

 Shape { 
	appearance Appearance {
		 material Material {
		diffuseColor  0.298039215686275   0   1 
		transparency  1  
	}
	}	
 
	 geometry IndexedFaceSet {
	 		solid TRUE 	 
		coord Coordinate {
			 point [
			  2.10526315789474 1.47368421052632 3.88214180329367  
			   2.10526315789474 1.68421052631579 3.91229969541426  
			   2.31578947368421 1.68421052631579 3.95885786239863  
		 ]
	 }
	 coordIndex [	0 1 2	] 
	}	 
 }
 

 Shape { 
	appearance Appearance {
		 material Material {
		diffuseColor  0.298039215686275   0   1 
		transparency  1  
	}
	}	
 
	 geometry IndexedFaceSet {
	 		solid TRUE 	 
		coord Coordinate {
			 point [
			  2.10526315789474 1.47368421052632 3.88214180329367  
			   2.31578947368421 1.68421052631579 3.95885786239863  
			   2.31578947368421 1.47368421052632 3.94181142153854  
		 ]
	 }
	 coordIndex [	0 1 2	] 
	}	 
 }
 

 Shape { 
	appearance Appearance {
		 material Material {
		diffuseColor  0.298039215686275   0   1 
		transparency  1  
	}
	}	
 
	 geometry IndexedFaceSet {
	 		solid TRUE 	 
		coord Coordinate {
			 point [
			  2.31578947368421 1.47368421052632 3.94181142153854  
			   2.31578947368421 1.68421052631579 3.95885786239863  
			   2.52631578947368 1.68421052631579 3.94676138825221  
		 ]
	 }
	 coordIndex [	0 1 2	] 
	}	 
 }
 

 Shape { 
	appearance Appearance {
		 material Material {
		diffuseColor  0.298039215686275   0   1 
		transparency  1  
	}
	}	
 
	 geometry IndexedFaceSet {
	 		solid TRUE 	 
		coord Coordinate {
			 point [
			  2.31578947368421 1.47368421052632 3.94181142153854  
			   2.52631578947368 1.68421052631579 3.94676138825221  
			   2.52631578947368 1.47368421052632 3.94741003904842  
		 ]
	 }
	 coordIndex [	0 1 2	] 
	}	 
 }
 

 Shape { 
	appearance Appearance {
		 material Material {
		diffuseColor  0.298039215686275   0   1 
		transparency  1  
	}
	}	
 
	 geometry IndexedFaceSet {
	 		solid TRUE 	 
		coord Coordinate {
			 point [
			  2.52631578947368 1.47368421052632 3.94741003904842  
			   2.52631578947368 1.68421052631579 3.94676138825221  
			   2.73684210526316 1.68421052631579 3.90364380675394  
		 ]
	 }
	 coordIndex [	0 1 2	] 
	}	 
 }
 

 Shape { 
	appearance Appearance {
		 material Material {
		diffuseColor  0.298039215686275   0   1 
		transparency  1  
	}
	}	
 
	 geometry IndexedFaceSet {
	 		solid TRUE 	 
		coord Coordinate {
			 point [
			  2.52631578947368 1.47368421052632 3.94741003904842  
			   2.73684210526316 1.68421052631579 3.90364380675394  
			   2.73684210526316 1.47368421052632 3.92518748803626  
		 ]
	 }
	 coordIndex [	0 1 2	] 
	}	 
 }
 

 Shape { 
	appearance Appearance {
		 material Material {
		diffuseColor  0.298039215686275   0   1 
		transparency  1  
	}
	}	
 
	 geometry IndexedFaceSet {
	 		solid TRUE 	 
		coord Coordinate {
			 point [
			  2.73684210526316 1.47368421052632 3.92518748803626  
			   2.73684210526316 1.68421052631579 3.90364380675394  
			   2.94736842105263 1.68421052631579 3.85094929891792  
		 ]
	 }
	 coordIndex [	0 1 2	] 
	}	 
 }
 

 Shape { 
	appearance Appearance {
		 material Material {
		diffuseColor  0.298039215686275   0   1 
		transparency  1  
	}
	}	
 
	 geometry IndexedFaceSet {
	 		solid TRUE 	 
		coord Coordinate {
			 point [
			  2.73684210526316 1.47368421052632 3.92518748803626  
			   2.94736842105263 1.68421052631579 3.85094929891792  
			   2.94736842105263 1.47368421052632 3.89213489243936  
		 ]
	 }
	 coordIndex [	0 1 2	] 
	}	 
 }
 

 Shape { 
	appearance Appearance {
		 material Material {
		diffuseColor  0.298039215686275   0   1 
		transparency  1  
	}
	}	
 
	 geometry IndexedFaceSet {
	 		solid TRUE 	 
		coord Coordinate {
			 point [
			  3.15789473684211 1.6633619933476 3.78947368421053  
			   3.15789473684211 1.47368421052632 3.84146361602492  
			   3.14026072114736 1.68421052631579 3.78947368421053  
		 ]
	 }
	 coordIndex [	0 1 2	] 
	}	 
 }
 

 Shape { 
	appearance Appearance {
		 material Material {
		diffuseColor  0.298039215686275   0   1 
		transparency  1  
	}
	}	
 
	 geometry IndexedFaceSet {
	 		solid TRUE 	 
		coord Coordinate {
			 point [
			  3.14026072114736 1.68421052631579 3.78947368421053  
			   3.15789473684211 1.47368421052632 3.84146361602492  
			   2.94736842105263 1.68421052631579 3.85094929891792  
		 ]
	 }
	 coordIndex [	0 1 2	] 
	}	 
 }
 

 Shape { 
	appearance Appearance {
		 material Material {
		diffuseColor  0.298039215686275   0   1 
		transparency  1  
	}
	}	
 
	 geometry IndexedFaceSet {
	 		solid TRUE 	 
		coord Coordinate {
			 point [
			  3.15789473684211 1.47368421052632 3.84146361602492  
			   2.94736842105263 1.47368421052632 3.89213489243936  
			   2.94736842105263 1.68421052631579 3.85094929891792  
		 ]
	 }
	 coordIndex [	0 1 2	] 
	}	 
 }
 

 Shape { 
	appearance Appearance {
		 material Material {
		diffuseColor  0.298039215686275   0   1 
		transparency  1  
	}
	}	
 
	 geometry IndexedFaceSet {
	 		solid TRUE 	 
		coord Coordinate {
			 point [
			  3.15789473684211 1.47368421052632 3.84146361602492  
			   3.15789473684211 1.6633619933476 3.78947368421053  
			   3.26607272759596 1.47368421052632 3.78947368421053  
		 ]
	 }
	 coordIndex [	0 1 2	] 
	}	 
 }
 

 Shape { 
	appearance Appearance {
		 material Material {
		diffuseColor  0.298039215686275   0   1 
		transparency  1  
	}
	}	
 
	 geometry IndexedFaceSet {
	 		solid TRUE 	 
		coord Coordinate {
			 point [
			  2.73684210526316 1.68421052631579 0.152597002731718  
			   2.73684210526316 1.75099118908478 0.210526315789474  
			   2.67797405386843 1.68421052631579 0.210526315789474  
		 ]
	 }
	 coordIndex [	0 1 2	] 
	}	 
 }
 

 Shape { 
	appearance Appearance {
		 material Material {
		diffuseColor  0.298039215686275   0   1 
		transparency  1  
	}
	}	
 
	 geometry IndexedFaceSet {
	 		solid TRUE 	 
		coord Coordinate {
			 point [
			  2.73684210526316 1.68421052631579 0.152597002731718  
			   2.94736842105263 1.68421052631579 0.038788072491379  
			   2.73684210526316 1.75099118908478 0.210526315789474  
		 ]
	 }
	 coordIndex [	0 1 2	] 
	}	 
 }
 

 Shape { 
	appearance Appearance {
		 material Material {
		diffuseColor  0.298039215686275   0   1 
		transparency  1  
	}
	}	
 
	 geometry IndexedFaceSet {
	 		solid TRUE 	 
		coord Coordinate {
			 point [
			  2.94736842105263 1.68421052631579 0.038788072491379  
			   2.94736842105263 1.88646470307621 0.210526315789474  
			   2.73684210526316 1.75099118908478 0.210526315789474  
		 ]
	 }
	 coordIndex [	0 1 2	] 
	}	 
 }
 

 Shape { 
	appearance Appearance {
		 material Material {
		diffuseColor  0.298039215686275   0   1 
		transparency  1  
	}
	}	
 
	 geometry IndexedFaceSet {
	 		solid TRUE 	 
		coord Coordinate {
			 point [
			  2.94736842105263 1.68421052631579 0.038788072491379  
			   3.15789473684211 1.68421052631579 0.0540909280282125  
			   2.94736842105263 1.88646470307621 0.210526315789474  
		 ]
	 }
	 coordIndex [	0 1 2	] 
	}	 
 }
 

 Shape { 
	appearance Appearance {
		 material Material {
		diffuseColor  0.298039215686275   0   1 
		transparency  1  
	}
	}	
 
	 geometry IndexedFaceSet {
	 		solid TRUE 	 
		coord Coordinate {
			 point [
			  3.15789473684211 1.68421052631579 0.0540909280282125  
			   3.15789473684211 1.87103417751785 0.210526315789474  
			   2.94736842105263 1.88646470307621 0.210526315789474  
		 ]
	 }
	 coordIndex [	0 1 2	] 
	}	 
 }
 

 Shape { 
	appearance Appearance {
		 material Material {
		diffuseColor  0.298039215686275   0   1 
		transparency  1  
	}
	}	
 
	 geometry IndexedFaceSet {
	 		solid TRUE 	 
		coord Coordinate {
			 point [
			  3.15789473684211 1.87103417751785 0.210526315789474  
			   3.15789473684211 1.68421052631579 0.0540909280282125  
			   3.35547258326759 1.68421052631579 0.210526315789474  
		 ]
	 }
	 coordIndex [	0 1 2	] 
	}	 
 }
 

 Shape { 
	appearance Appearance {
		 material Material {
		diffuseColor  0.298039215686275   0   1 
		transparency  1  
	}
	}	
 
	 geometry IndexedFaceSet {
	 		solid TRUE 	 
		coord Coordinate {
			 point [
			  2.73684210526316 1.75099118908478 0.210526315789474  
			   2.73684210526316 1.88383939325348 0.421052631578947  
			   2.67797405386843 1.68421052631579 0.210526315789474  
		 ]
	 }
	 coordIndex [	0 1 2	] 
	}	 
 }
 

 Shape { 
	appearance Appearance {
		 material Material {
		diffuseColor  0.298039215686275   0   1 
		transparency  1  
	}
	}	
 
	 geometry IndexedFaceSet {
	 		solid TRUE 	 
		coord Coordinate {
			 point [
			  2.73684210526316 1.88383939325348 0.421052631578947  
			   2.54962575096180 1.68421052631579 0.421052631578947  
			   2.67797405386843 1.68421052631579 0.210526315789474  
		 ]
	 }
	 coordIndex [	0 1 2	] 
	}	 
 }
 

 Shape { 
	appearance Appearance {
		 material Material {
		diffuseColor  0.298039215686275   0   1 
		transparency  1  
	}
	}	
 
	 geometry IndexedFaceSet {
	 		solid TRUE 	 
		coord Coordinate {
			 point [
			  2.94736842105263 1.89473684210526 0.223981987196084  
			   2.75486631842906 1.89473684210526 0.421052631578947  
			   2.94736842105263 1.88646470307621 0.210526315789474  
		 ]
	 }
	 coordIndex [	0 1 2	] 
	}	 
 }
 

 Shape { 
	appearance Appearance {
		 material Material {
		diffuseColor  0.298039215686275   0   1 
		transparency  1  
	}
	}	
 
	 geometry IndexedFaceSet {
	 		solid TRUE 	 
		coord Coordinate {
			 point [
			  2.75486631842906 1.89473684210526 0.421052631578947  
			   2.73684210526316 1.88383939325348 0.421052631578947  
			   2.94736842105263 1.88646470307621 0.210526315789474  
		 ]
	 }
	 coordIndex [	0 1 2	] 
	}	 
 }
 

 Shape { 
	appearance Appearance {
		 material Material {
		diffuseColor  0.298039215686275   0   1 
		transparency  1  
	}
	}	
 
	 geometry IndexedFaceSet {
	 		solid TRUE 	 
		coord Coordinate {
			 point [
			  2.94736842105263 1.88646470307621 0.210526315789474  
			   2.73684210526316 1.88383939325348 0.421052631578947  
			   2.73684210526316 1.75099118908478 0.210526315789474  
		 ]
	 }
	 coordIndex [	0 1 2	] 
	}	 
 }
 

 Shape { 
	appearance Appearance {
		 material Material {
		diffuseColor  0.298039215686275   0   1 
		transparency  1  
	}
	}	
 
	 geometry IndexedFaceSet {
	 		solid TRUE 	 
		coord Coordinate {
			 point [
			  2.94736842105263 1.89473684210526 0.223981987196084  
			   2.94736842105263 1.88646470307621 0.210526315789474  
			   3.15789473684211 1.89473684210526 0.248420437547636  
		 ]
	 }
	 coordIndex [	0 1 2	] 
	}	 
 }
 

 Shape { 
	appearance Appearance {
		 material Material {
		diffuseColor  0.298039215686275   0   1 
		transparency  1  
	}
	}	
 
	 geometry IndexedFaceSet {
	 		solid TRUE 	 
		coord Coordinate {
			 point [
			  3.15789473684211 1.89473684210526 0.248420437547636  
			   2.94736842105263 1.88646470307621 0.210526315789474  
			   3.15789473684211 1.87103417751785 0.210526315789474  
		 ]
	 }
	 coordIndex [	0 1 2	] 
	}	 
 }
 

 Shape { 
	appearance Appearance {
		 material Material {
		diffuseColor  0.298039215686275   0   1 
		transparency  1  
	}
	}	
 
	 geometry IndexedFaceSet {
	 		solid TRUE 	 
		coord Coordinate {
			 point [
			  3.15789473684211 1.89473684210526 0.248420437547636  
			   3.15789473684211 1.87103417751785 0.210526315789474  
			   3.35547258326759 1.68421052631579 0.210526315789474  
		 ]
	 }
	 coordIndex [	0 1 2	] 
	}	 
 }
 

 Shape { 
	appearance Appearance {
		 material Material {
		diffuseColor  0.298039215686275   0   1 
		transparency  1  
	}
	}	
 
	 geometry IndexedFaceSet {
	 		solid TRUE 	 
		coord Coordinate {
			 point [
			  3.15789473684211 1.89473684210526 0.248420437547636  
			   3.36842105263158 1.68421052631579 0.228951379046336  
			   3.28246353036378 1.89473684210526 0.421052631578947  
		 ]
	 }
	 coordIndex [	0 1 2	] 
	}	 
 }
 

 Shape { 
	appearance Appearance {
		 material Material {
		diffuseColor  0.298039215686275   0   1 
		transparency  1  
	}
	}	
 
	 geometry IndexedFaceSet {
	 		solid TRUE 	 
		coord Coordinate {
			 point [
			  3.15789473684211 1.89473684210526 0.248420437547636  
			   3.35547258326759 1.68421052631579 0.210526315789474  
			   3.36842105263158 1.68421052631579 0.228951379046336  
		 ]
	 }
	 coordIndex [	0 1 2	] 
	}	 
 }
 

 Shape { 
	appearance Appearance {
		 material Material {
		diffuseColor  0.298039215686275   0   1 
		transparency  1  
	}
	}	
 
	 geometry IndexedFaceSet {
	 		solid TRUE 	 
		coord Coordinate {
			 point [
			  3.36842105263158 1.68421052631579 0.228951379046336  
			   3.36842105263158 1.81714386596490 0.421052631578947  
			   3.28246353036378 1.89473684210526 0.421052631578947  
		 ]
	 }
	 coordIndex [	0 1 2	] 
	}	 
 }
 

 Shape { 
	appearance Appearance {
		 material Material {
		diffuseColor  0.298039215686275   0   1 
		transparency  1  
	}
	}	
 
	 geometry IndexedFaceSet {
	 		solid TRUE 	 
		coord Coordinate {
			 point [
			  3.36842105263158 1.81714386596490 0.421052631578947  
			   3.36842105263158 1.68421052631579 0.228951379046336  
			   3.44693897165993 1.68421052631579 0.421052631578947  
		 ]
	 }
	 coordIndex [	0 1 2	] 
	}	 
 }
 

 Shape { 
	appearance Appearance {
		 material Material {
		diffuseColor  0.298039215686275   0   1 
		transparency  1  
	}
	}	
 
	 geometry IndexedFaceSet {
	 		solid TRUE 	 
		coord Coordinate {
			 point [
			  2.52631578947368 1.68421052631579 0.533774561520003  
			   2.52631578947368 1.70788611557326 0.631578947368421  
			   2.50449195579188 1.68421052631579 0.631578947368421  
		 ]
	 }
	 coordIndex [	0 1 2	] 
	}	 
 }
 

 Shape { 
	appearance Appearance {
		 material Material {
		diffuseColor  0.298039215686275   0   1 
		transparency  1  
	}
	}	
 
	 geometry IndexedFaceSet {
	 		solid TRUE 	 
		coord Coordinate {
			 point [
			  2.52631578947368 1.68421052631579 0.533774561520003  
			   2.71610235840065 1.89473684210526 0.631578947368421  
			   2.52631578947368 1.70788611557326 0.631578947368421  
		 ]
	 }
	 coordIndex [	0 1 2	] 
	}	 
 }
 

 Shape { 
	appearance Appearance {
		 material Material {
		diffuseColor  0.298039215686275   0   1 
		transparency  1  
	}
	}	
 
	 geometry IndexedFaceSet {
	 		solid TRUE 	 
		coord Coordinate {
			 point [
			  2.52631578947368 1.68421052631579 0.533774561520003  
			   2.54962575096180 1.68421052631579 0.421052631578947  
			   2.73684210526316 1.89473684210526 0.498829964007323  
		 ]
	 }
	 coordIndex [	0 1 2	] 
	}	 
 }
 

 Shape { 
	appearance Appearance {
		 material Material {
		diffuseColor  0.298039215686275   0   1 
		transparency  1  
	}
	}	
 
	 geometry IndexedFaceSet {
	 		solid TRUE 	 
		coord Coordinate {
			 point [
			  2.52631578947368 1.68421052631579 0.533774561520003  
			   2.73684210526316 1.89473684210526 0.498829964007323  
			   2.71610235840065 1.89473684210526 0.631578947368421  
		 ]
	 }
	 coordIndex [	0 1 2	] 
	}	 
 }
 

 Shape { 
	appearance Appearance {
		 material Material {
		diffuseColor  0.298039215686275   0   1 
		transparency  1  
	}
	}	
 
	 geometry IndexedFaceSet {
	 		solid TRUE 	 
		coord Coordinate {
			 point [
			  2.73684210526316 1.89473684210526 0.498829964007323  
			   2.54962575096180 1.68421052631579 0.421052631578947  
			   2.73684210526316 1.88383939325348 0.421052631578947  
		 ]
	 }
	 coordIndex [	0 1 2	] 
	}	 
 }
 

 Shape { 
	appearance Appearance {
		 material Material {
		diffuseColor  0.298039215686275   0   1 
		transparency  1  
	}
	}	
 
	 geometry IndexedFaceSet {
	 		solid TRUE 	 
		coord Coordinate {
			 point [
			  2.73684210526316 1.89473684210526 0.498829964007323  
			   2.73684210526316 1.88383939325348 0.421052631578947  
			   2.75486631842906 1.89473684210526 0.421052631578947  
		 ]
	 }
	 coordIndex [	0 1 2	] 
	}	 
 }
 

 Shape { 
	appearance Appearance {
		 material Material {
		diffuseColor  0.298039215686275   0   1 
		transparency  1  
	}
	}	
 
	 geometry IndexedFaceSet {
	 		solid TRUE 	 
		coord Coordinate {
			 point [
			  3.28246353036378 1.89473684210526 0.421052631578947  
			   3.36842105263158 1.81714386596490 0.421052631578947  
			   3.31406492484386 1.89473684210526 0.631578947368421  
		 ]
	 }
	 coordIndex [	0 1 2	] 
	}	 
 }
 

 Shape { 
	appearance Appearance {
		 material Material {
		diffuseColor  0.298039215686275   0   1 
		transparency  1  
	}
	}	
 
	 geometry IndexedFaceSet {
	 		solid TRUE 	 
		coord Coordinate {
			 point [
			  3.31406492484386 1.89473684210526 0.631578947368421  
			   3.36842105263158 1.81714386596490 0.421052631578947  
			   3.36842105263158 1.84789212145079 0.631578947368421  
		 ]
	 }
	 coordIndex [	0 1 2	] 
	}	 
 }
 

 Shape { 
	appearance Appearance {
		 material Material {
		diffuseColor  0.298039215686275   0   1 
		transparency  1  
	}
	}	
 
	 geometry IndexedFaceSet {
	 		solid TRUE 	 
		coord Coordinate {
			 point [
			  3.36842105263158 1.84789212145079 0.631578947368421  
			   3.36842105263158 1.81714386596490 0.421052631578947  
			   3.4682267394397 1.68421052631579 0.631578947368421  
		 ]
	 }
	 coordIndex [	0 1 2	] 
	}	 
 }
 

 Shape { 
	appearance Appearance {
		 material Material {
		diffuseColor  0.298039215686275   0   1 
		transparency  1  
	}
	}	
 
	 geometry IndexedFaceSet {
	 		solid TRUE 	 
		coord Coordinate {
			 point [
			  3.36842105263158 1.81714386596490 0.421052631578947  
			   3.44693897165993 1.68421052631579 0.421052631578947  
			   3.4682267394397 1.68421052631579 0.631578947368421  
		 ]
	 }
	 coordIndex [	0 1 2	] 
	}	 
 }
 

 Shape { 
	appearance Appearance {
		 material Material {
		diffuseColor  0.298039215686275   0   1 
		transparency  1  
	}
	}	
 
	 geometry IndexedFaceSet {
	 		solid TRUE 	 
		coord Coordinate {
			 point [
			  2.50449195579188 1.68421052631579 0.631578947368421  
			   2.52631578947368 1.70788611557326 0.631578947368421  
			   2.52631578947368 1.68421052631579 0.74146027378633  
		 ]
	 }
	 coordIndex [	0 1 2	] 
	}	 
 }
 

 Shape { 
	appearance Appearance {
		 material Material {
		diffuseColor  0.298039215686275   0   1 
		transparency  1  
	}
	}	
 
	 geometry IndexedFaceSet {
	 		solid TRUE 	 
		coord Coordinate {
			 point [
			  2.73684210526316 1.89473684210526 0.696078323407981  
			   2.52631578947368 1.70788611557326 0.631578947368421  
			   2.71610235840065 1.89473684210526 0.631578947368421  
		 ]
	 }
	 coordIndex [	0 1 2	] 
	}	 
 }
 

 Shape { 
	appearance Appearance {
		 material Material {
		diffuseColor  0.298039215686275   0   1 
		transparency  1  
	}
	}	
 
	 geometry IndexedFaceSet {
	 		solid TRUE 	 
		coord Coordinate {
			 point [
			  2.73684210526316 1.89473684210526 0.696078323407981  
			   2.73684210526316 1.85083225036663 0.842105263157895  
			   2.52631578947368 1.68421052631579 0.74146027378633  
		 ]
	 }
	 coordIndex [	0 1 2	] 
	}	 
 }
 

 Shape { 
	appearance Appearance {
		 material Material {
		diffuseColor  0.298039215686275   0   1 
		transparency  1  
	}
	}	
 
	 geometry IndexedFaceSet {
	 		solid TRUE 	 
		coord Coordinate {
			 point [
			  2.73684210526316 1.89473684210526 0.696078323407981  
			   2.52631578947368 1.68421052631579 0.74146027378633  
			   2.52631578947368 1.70788611557326 0.631578947368421  
		 ]
	 }
	 coordIndex [	0 1 2	] 
	}	 
 }
 

 Shape { 
	appearance Appearance {
		 material Material {
		diffuseColor  0.298039215686275   0   1 
		transparency  1  
	}
	}	
 
	 geometry IndexedFaceSet {
	 		solid TRUE 	 
		coord Coordinate {
			 point [
			  2.52631578947368 1.68421052631579 0.74146027378633  
			   2.73684210526316 1.85083225036663 0.842105263157895  
			   2.54947531985091 1.68421052631579 0.842105263157895  
		 ]
	 }
	 coordIndex [	0 1 2	] 
	}	 
 }
 

 Shape { 
	appearance Appearance {
		 material Material {
		diffuseColor  0.298039215686275   0   1 
		transparency  1  
	}
	}	
 
	 geometry IndexedFaceSet {
	 		solid TRUE 	 
		coord Coordinate {
			 point [
			  2.73684210526316 1.89473684210526 0.696078323407981  
			   2.82523666004679 1.89473684210526 0.842105263157895  
			   2.73684210526316 1.85083225036663 0.842105263157895  
		 ]
	 }
	 coordIndex [	0 1 2	] 
	}	 
 }
 

 Shape { 
	appearance Appearance {
		 material Material {
		diffuseColor  0.298039215686275   0   1 
		transparency  1  
	}
	}	
 
	 geometry IndexedFaceSet {
	 		solid TRUE 	 
		coord Coordinate {
			 point [
			  3.31406492484386 1.89473684210526 0.631578947368421  
			   3.36842105263158 1.84789212145079 0.631578947368421  
			   3.21999498668387 1.89473684210526 0.842105263157895  
		 ]
	 }
	 coordIndex [	0 1 2	] 
	}	 
 }
 

 Shape { 
	appearance Appearance {
		 material Material {
		diffuseColor  0.298039215686275   0   1 
		transparency  1  
	}
	}	
 
	 geometry IndexedFaceSet {
	 		solid TRUE 	 
		coord Coordinate {
			 point [
			  3.21999498668387 1.89473684210526 0.842105263157895  
			   3.36842105263158 1.84789212145079 0.631578947368421  
			   3.36842105263158 1.77458795673887 0.842105263157895  
		 ]
	 }
	 coordIndex [	0 1 2	] 
	}	 
 }
 

 Shape { 
	appearance Appearance {
		 material Material {
		diffuseColor  0.298039215686275   0   1 
		transparency  1  
	}
	}	
 
	 geometry IndexedFaceSet {
	 		solid TRUE 	 
		coord Coordinate {
			 point [
			  3.36842105263158 1.77458795673887 0.842105263157895  
			   3.36842105263158 1.84789212145079 0.631578947368421  
			   3.42610952021189 1.68421052631579 0.842105263157895  
		 ]
	 }
	 coordIndex [	0 1 2	] 
	}	 
 }
 

 Shape { 
	appearance Appearance {
		 material Material {
		diffuseColor  0.298039215686275   0   1 
		transparency  1  
	}
	}	
 
	 geometry IndexedFaceSet {
	 		solid TRUE 	 
		coord Coordinate {
			 point [
			  3.36842105263158 1.84789212145079 0.631578947368421  
			   3.4682267394397 1.68421052631579 0.631578947368421  
			   3.42610952021189 1.68421052631579 0.842105263157895  
		 ]
	 }
	 coordIndex [	0 1 2	] 
	}	 
 }
 

 Shape { 
	appearance Appearance {
		 material Material {
		diffuseColor  0.298039215686275   0   1 
		transparency  1  
	}
	}	
 
	 geometry IndexedFaceSet {
	 		solid TRUE 	 
		coord Coordinate {
			 point [
			  2.73684210526316 1.85083225036663 0.842105263157895  
			   2.73684210526316 1.69423234181962 1.05263157894737  
			   2.54947531985091 1.68421052631579 0.842105263157895  
		 ]
	 }
	 coordIndex [	0 1 2	] 
	}	 
 }
 

 Shape { 
	appearance Appearance {
		 material Material {
		diffuseColor  0.298039215686275   0   1 
		transparency  1  
	}
	}	
 
	 geometry IndexedFaceSet {
	 		solid TRUE 	 
		coord Coordinate {
			 point [
			  2.73684210526316 1.69423234181962 1.05263157894737  
			   2.72386053070710 1.68421052631579 1.05263157894737  
			   2.54947531985091 1.68421052631579 0.842105263157895  
		 ]
	 }
	 coordIndex [	0 1 2	] 
	}	 
 }
 

 Shape { 
	appearance Appearance {
		 material Material {
		diffuseColor  0.298039215686275   0   1 
		transparency  1  
	}
	}	
 
	 geometry IndexedFaceSet {
	 		solid TRUE 	 
		coord Coordinate {
			 point [
			  2.82523666004679 1.89473684210526 0.842105263157895  
			   2.94736842105263 1.89473684210526 0.921181140302949  
			   2.73684210526316 1.85083225036663 0.842105263157895  
		 ]
	 }
	 coordIndex [	0 1 2	] 
	}	 
 }
 

 Shape { 
	appearance Appearance {
		 material Material {
		diffuseColor  0.298039215686275   0   1 
		transparency  1  
	}
	}	
 
	 geometry IndexedFaceSet {
	 		solid TRUE 	 
		coord Coordinate {
			 point [
			  2.94736842105263 1.89473684210526 0.921181140302949  
			   2.94736842105263 1.78869959023475 1.05263157894737  
			   2.73684210526316 1.85083225036663 0.842105263157895  
		 ]
	 }
	 coordIndex [	0 1 2	] 
	}	 
 }
 

 Shape { 
	appearance Appearance {
		 material Material {
		diffuseColor  0.298039215686275   0   1 
		transparency  1  
	}
	}	
 
	 geometry IndexedFaceSet {
	 		solid TRUE 	 
		coord Coordinate {
			 point [
			  2.73684210526316 1.85083225036663 0.842105263157895  
			   2.94736842105263 1.78869959023475 1.05263157894737  
			   2.73684210526316 1.69423234181962 1.05263157894737  
		 ]
	 }
	 coordIndex [	0 1 2	] 
	}	 
 }
 

 Shape { 
	appearance Appearance {
		 material Material {
		diffuseColor  0.298039215686275   0   1 
		transparency  1  
	}
	}	
 
	 geometry IndexedFaceSet {
	 		solid TRUE 	 
		coord Coordinate {
			 point [
			  2.94736842105263 1.78869959023475 1.05263157894737  
			   2.94736842105263 1.89473684210526 0.921181140302949  
			   3.15789473684211 1.76833137675763 1.05263157894737  
		 ]
	 }
	 coordIndex [	0 1 2	] 
	}	 
 }
 

 Shape { 
	appearance Appearance {
		 material Material {
		diffuseColor  0.298039215686275   0   1 
		transparency  1  
	}
	}	
 
	 geometry IndexedFaceSet {
	 		solid TRUE 	 
		coord Coordinate {
			 point [
			  3.15789473684211 1.76833137675763 1.05263157894737  
			   2.94736842105263 1.89473684210526 0.921181140302949  
			   3.15789473684211 1.89473684210526 0.900499977781326  
		 ]
	 }
	 coordIndex [	0 1 2	] 
	}	 
 }
 

 Shape { 
	appearance Appearance {
		 material Material {
		diffuseColor  0.298039215686275   0   1 
		transparency  1  
	}
	}	
 
	 geometry IndexedFaceSet {
	 		solid TRUE 	 
		coord Coordinate {
			 point [
			  3.36842105263158 1.68421052631579 0.952269155714535  
			   3.21999498668387 1.89473684210526 0.842105263157895  
			   3.36842105263158 1.77458795673887 0.842105263157895  
		 ]
	 }
	 coordIndex [	0 1 2	] 
	}	 
 }
 

 Shape { 
	appearance Appearance {
		 material Material {
		diffuseColor  0.298039215686275   0   1 
		transparency  1  
	}
	}	
 
	 geometry IndexedFaceSet {
	 		solid TRUE 	 
		coord Coordinate {
			 point [
			  3.36842105263158 1.68421052631579 0.952269155714535  
			   3.26614981429251 1.68421052631579 1.05263157894737  
			   3.15789473684211 1.89473684210526 0.900499977781326  
		 ]
	 }
	 coordIndex [	0 1 2	] 
	}	 
 }
 

 Shape { 
	appearance Appearance {
		 material Material {
		diffuseColor  0.298039215686275   0   1 
		transparency  1  
	}
	}	
 
	 geometry IndexedFaceSet {
	 		solid TRUE 	 
		coord Coordinate {
			 point [
			  3.36842105263158 1.68421052631579 0.952269155714535  
			   3.15789473684211 1.89473684210526 0.900499977781326  
			   3.21999498668387 1.89473684210526 0.842105263157895  
		 ]
	 }
	 coordIndex [	0 1 2	] 
	}	 
 }
 

 Shape { 
	appearance Appearance {
		 material Material {
		diffuseColor  0.298039215686275   0   1 
		transparency  1  
	}
	}	
 
	 geometry IndexedFaceSet {
	 		solid TRUE 	 
		coord Coordinate {
			 point [
			  3.15789473684211 1.89473684210526 0.900499977781326  
			   3.26614981429251 1.68421052631579 1.05263157894737  
			   3.15789473684211 1.76833137675763 1.05263157894737  
		 ]
	 }
	 coordIndex [	0 1 2	] 
	}	 
 }
 

 Shape { 
	appearance Appearance {
		 material Material {
		diffuseColor  0.298039215686275   0   1 
		transparency  1  
	}
	}	
 
	 geometry IndexedFaceSet {
	 		solid TRUE 	 
		coord Coordinate {
			 point [
			  3.36842105263158 1.68421052631579 0.952269155714535  
			   3.36842105263158 1.77458795673887 0.842105263157895  
			   3.42610952021189 1.68421052631579 0.842105263157895  
		 ]
	 }
	 coordIndex [	0 1 2	] 
	}	 
 }
 

 Shape { 
	appearance Appearance {
		 material Material {
		diffuseColor  0.298039215686275   0   1 
		transparency  1  
	}
	}	
 
	 geometry IndexedFaceSet {
	 		solid TRUE 	 
		coord Coordinate {
			 point [
			  2.72386053070710 1.68421052631579 1.05263157894737  
			   2.73684210526316 1.69423234181962 1.05263157894737  
			   2.73684210526316 1.68421052631579 1.06214095736731  
		 ]
	 }
	 coordIndex [	0 1 2	] 
	}	 
 }
 

 Shape { 
	appearance Appearance {
		 material Material {
		diffuseColor  0.298039215686275   0   1 
		transparency  1  
	}
	}	
 
	 geometry IndexedFaceSet {
	 		solid TRUE 	 
		coord Coordinate {
			 point [
			  2.73684210526316 1.69423234181962 1.05263157894737  
			   2.94736842105263 1.78869959023475 1.05263157894737  
			   2.73684210526316 1.68421052631579 1.06214095736731  
		 ]
	 }
	 coordIndex [	0 1 2	] 
	}	 
 }
 

 Shape { 
	appearance Appearance {
		 material Material {
		diffuseColor  0.298039215686275   0   1 
		transparency  1  
	}
	}	
 
	 geometry IndexedFaceSet {
	 		solid TRUE 	 
		coord Coordinate {
			 point [
			  2.94736842105263 1.78869959023475 1.05263157894737  
			   2.94736842105263 1.68421052631579 1.14520054404969  
			   2.73684210526316 1.68421052631579 1.06214095736731  
		 ]
	 }
	 coordIndex [	0 1 2	] 
	}	 
 }
 

 Shape { 
	appearance Appearance {
		 material Material {
		diffuseColor  0.298039215686275   0   1 
		transparency  1  
	}
	}	
 
	 geometry IndexedFaceSet {
	 		solid TRUE 	 
		coord Coordinate {
			 point [
			  2.94736842105263 1.78869959023475 1.05263157894737  
			   3.15789473684211 1.76833137675763 1.05263157894737  
			   2.94736842105263 1.68421052631579 1.14520054404969  
		 ]
	 }
	 coordIndex [	0 1 2	] 
	}	 
 }
 

 Shape { 
	appearance Appearance {
		 material Material {
		diffuseColor  0.298039215686275   0   1 
		transparency  1  
	}
	}	
 
	 geometry IndexedFaceSet {
	 		solid TRUE 	 
		coord Coordinate {
			 point [
			  3.15789473684211 1.76833137675763 1.05263157894737  
			   3.15789473684211 1.68421052631579 1.12499072210704  
			   2.94736842105263 1.68421052631579 1.14520054404969  
		 ]
	 }
	 coordIndex [	0 1 2	] 
	}	 
 }
 

 Shape { 
	appearance Appearance {
		 material Material {
		diffuseColor  0.298039215686275   0   1 
		transparency  1  
	}
	}	
 
	 geometry IndexedFaceSet {
	 		solid TRUE 	 
		coord Coordinate {
			 point [
			  3.15789473684211 1.68421052631579 1.12499072210704  
			   3.15789473684211 1.76833137675763 1.05263157894737  
			   3.26614981429251 1.68421052631579 1.05263157894737  
		 ]
	 }
	 coordIndex [	0 1 2	] 
	}	 
 }
 

 Shape { 
	appearance Appearance {
		 material Material {
		diffuseColor  0.298039215686275   0   1 
		transparency  1  
	}
	}	
 
	 geometry IndexedFaceSet {
	 		solid TRUE 	 
		coord Coordinate {
			 point [
			  1.89473684210526 1.68421052631579 2.68093234687489  
			   1.89473684210526 1.73891963873418 2.73684210526316  
			   1.81202433363602 1.68421052631579 2.73684210526316  
		 ]
	 }
	 coordIndex [	0 1 2	] 
	}	 
 }
 

 Shape { 
	appearance Appearance {
		 material Material {
		diffuseColor  0.298039215686275   0   1 
		transparency  1  
	}
	}	
 
	 geometry IndexedFaceSet {
	 		solid TRUE 	 
		coord Coordinate {
			 point [
			  1.89473684210526 1.68421052631579 2.68093234687489  
			   2.10526315789474 1.68421052631579 2.62440790713665  
			   1.89473684210526 1.73891963873418 2.73684210526316  
		 ]
	 }
	 coordIndex [	0 1 2	] 
	}	 
 }
 

 Shape { 
	appearance Appearance {
		 material Material {
		diffuseColor  0.298039215686275   0   1 
		transparency  1  
	}
	}	
 
	 geometry IndexedFaceSet {
	 		solid TRUE 	 
		coord Coordinate {
			 point [
			  2.10526315789474 1.68421052631579 2.62440790713665  
			   2.10526315789474 1.78944671858036 2.73684210526316  
			   1.89473684210526 1.73891963873418 2.73684210526316  
		 ]
	 }
	 coordIndex [	0 1 2	] 
	}	 
 }
 

 Shape { 
	appearance Appearance {
		 material Material {
		diffuseColor  0.298039215686275   0   1 
		transparency  1  
	}
	}	
 
	 geometry IndexedFaceSet {
	 		solid TRUE 	 
		coord Coordinate {
			 point [
			  2.10526315789474 1.68421052631579 2.62440790713665  
			   2.31578947368421 1.68421052631579 2.62418350587698  
			   2.10526315789474 1.78944671858036 2.73684210526316  
		 ]
	 }
	 coordIndex [	0 1 2	] 
	}	 
 }
 

 Shape { 
	appearance Appearance {
		 material Material {
		diffuseColor  0.298039215686275   0   1 
		transparency  1  
	}
	}	
 
	 geometry IndexedFaceSet {
	 		solid TRUE 	 
		coord Coordinate {
			 point [
			  2.31578947368421 1.68421052631579 2.62418350587698  
			   2.31578947368421 1.78243088083034 2.73684210526316  
			   2.10526315789474 1.78944671858036 2.73684210526316  
		 ]
	 }
	 coordIndex [	0 1 2	] 
	}	 
 }
 

 Shape { 
	appearance Appearance {
		 material Material {
		diffuseColor  0.298039215686275   0   1 
		transparency  1  
	}
	}	
 
	 geometry IndexedFaceSet {
	 		solid TRUE 	 
		coord Coordinate {
			 point [
			  2.31578947368421 1.68421052631579 2.62418350587698  
			   2.52631578947368 1.68421052631579 2.65179764616452  
			   2.31578947368421 1.78243088083034 2.73684210526316  
		 ]
	 }
	 coordIndex [	0 1 2	] 
	}	 
 }
 

 Shape { 
	appearance Appearance {
		 material Material {
		diffuseColor  0.298039215686275   0   1 
		transparency  1  
	}
	}	
 
	 geometry IndexedFaceSet {
	 		solid TRUE 	 
		coord Coordinate {
			 point [
			  2.52631578947368 1.68421052631579 2.65179764616452  
			   2.52631578947368 1.75166613129888 2.73684210526316  
			   2.31578947368421 1.78243088083034 2.73684210526316  
		 ]
	 }
	 coordIndex [	0 1 2	] 
	}	 
 }
 

 Shape { 
	appearance Appearance {
		 material Material {
		diffuseColor  0.298039215686275   0   1 
		transparency  1  
	}
	}	
 
	 geometry IndexedFaceSet {
	 		solid TRUE 	 
		coord Coordinate {
			 point [
			  2.52631578947368 1.68421052631579 2.65179764616452  
			   2.73684210526316 1.68421052631579 2.69967132928695  
			   2.52631578947368 1.75166613129888 2.73684210526316  
		 ]
	 }
	 coordIndex [	0 1 2	] 
	}	 
 }
 

 Shape { 
	appearance Appearance {
		 material Material {
		diffuseColor  0.298039215686275   0   1 
		transparency  1  
	}
	}	
 
	 geometry IndexedFaceSet {
	 		solid TRUE 	 
		coord Coordinate {
			 point [
			  2.73684210526316 1.68421052631579 2.69967132928695  
			   2.73684210526316 1.71091818938745 2.73684210526316  
			   2.52631578947368 1.75166613129888 2.73684210526316  
		 ]
	 }
	 coordIndex [	0 1 2	] 
	}	 
 }
 

 Shape { 
	appearance Appearance {
		 material Material {
		diffuseColor  0.298039215686275   0   1 
		transparency  1  
	}
	}	
 
	 geometry IndexedFaceSet {
	 		solid TRUE 	 
		coord Coordinate {
			 point [
			  2.73684210526316 1.71091818938745 2.73684210526316  
			   2.73684210526316 1.68421052631579 2.69967132928695  
			   2.83816293472715 1.68421052631579 2.73684210526316  
		 ]
	 }
	 coordIndex [	0 1 2	] 
	}	 
 }
 

 Shape { 
	appearance Appearance {
		 material Material {
		diffuseColor  0.298039215686275   0   1 
		transparency  1  
	}
	}	
 
	 geometry IndexedFaceSet {
	 		solid TRUE 	 
		coord Coordinate {
			 point [
			  1.68421052631579 1.68421052631579 2.88166038390210  
			   1.68421052631579 1.73709900589184 2.94736842105263  
			   1.64777702165091 1.68421052631579 2.94736842105263  
		 ]
	 }
	 coordIndex [	0 1 2	] 
	}	 
 }
 

 Shape { 
	appearance Appearance {
		 material Material {
		diffuseColor  0.298039215686275   0   1 
		transparency  1  
	}
	}	
 
	 geometry IndexedFaceSet {
	 		solid TRUE 	 
		coord Coordinate {
			 point [
			  1.68421052631579 1.68421052631579 2.88166038390210  
			   1.87741310527429 1.89473684210526 2.94736842105263  
			   1.68421052631579 1.73709900589184 2.94736842105263  
		 ]
	 }
	 coordIndex [	0 1 2	] 
	}	 
 }
 

 Shape { 
	appearance Appearance {
		 material Material {
		diffuseColor  0.298039215686275   0   1 
		transparency  1  
	}
	}	
 
	 geometry IndexedFaceSet {
	 		solid TRUE 	 
		coord Coordinate {
			 point [
			  1.68421052631579 1.68421052631579 2.88166038390210  
			   1.81202433363602 1.68421052631579 2.73684210526316  
			   1.89473684210526 1.89473684210526 2.93437247572245  
		 ]
	 }
	 coordIndex [	0 1 2	] 
	}	 
 }
 

 Shape { 
	appearance Appearance {
		 material Material {
		diffuseColor  0.298039215686275   0   1 
		transparency  1  
	}
	}	
 
	 geometry IndexedFaceSet {
	 		solid TRUE 	 
		coord Coordinate {
			 point [
			  1.68421052631579 1.68421052631579 2.88166038390210  
			   1.89473684210526 1.89473684210526 2.93437247572245  
			   1.87741310527429 1.89473684210526 2.94736842105263  
		 ]
	 }
	 coordIndex [	0 1 2	] 
	}	 
 }
 

 Shape { 
	appearance Appearance {
		 material Material {
		diffuseColor  0.298039215686275   0   1 
		transparency  1  
	}
	}	
 
	 geometry IndexedFaceSet {
	 		solid TRUE 	 
		coord Coordinate {
			 point [
			  1.89473684210526 1.89473684210526 2.93437247572245  
			   1.81202433363602 1.68421052631579 2.73684210526316  
			   1.89473684210526 1.73891963873418 2.73684210526316  
		 ]
	 }
	 coordIndex [	0 1 2	] 
	}	 
 }
 

 Shape { 
	appearance Appearance {
		 material Material {
		diffuseColor  0.298039215686275   0   1 
		transparency  1  
	}
	}	
 
	 geometry IndexedFaceSet {
	 		solid TRUE 	 
		coord Coordinate {
			 point [
			  1.89473684210526 1.89473684210526 2.93437247572245  
			   1.89473684210526 1.73891963873418 2.73684210526316  
			   2.10526315789474 1.89473684210526 2.87765931167138  
		 ]
	 }
	 coordIndex [	0 1 2	] 
	}	 
 }
 

 Shape { 
	appearance Appearance {
		 material Material {
		diffuseColor  0.298039215686275   0   1 
		transparency  1  
	}
	}	
 
	 geometry IndexedFaceSet {
	 		solid TRUE 	 
		coord Coordinate {
			 point [
			  2.10526315789474 1.89473684210526 2.87765931167138  
			   1.89473684210526 1.73891963873418 2.73684210526316  
			   2.10526315789474 1.78944671858036 2.73684210526316  
		 ]
	 }
	 coordIndex [	0 1 2	] 
	}	 
 }
 

 Shape { 
	appearance Appearance {
		 material Material {
		diffuseColor  0.298039215686275   0   1 
		transparency  1  
	}
	}	
 
	 geometry IndexedFaceSet {
	 		solid TRUE 	 
		coord Coordinate {
			 point [
			  2.10526315789474 1.89473684210526 2.87765931167138  
			   2.10526315789474 1.78944671858036 2.73684210526316  
			   2.31578947368421 1.89473684210526 2.90186069058781  
		 ]
	 }
	 coordIndex [	0 1 2	] 
	}	 
 }
 

 Shape { 
	appearance Appearance {
		 material Material {
		diffuseColor  0.298039215686275   0   1 
		transparency  1  
	}
	}	
 
	 geometry IndexedFaceSet {
	 		solid TRUE 	 
		coord Coordinate {
			 point [
			  2.31578947368421 1.89473684210526 2.90186069058781  
			   2.10526315789474 1.78944671858036 2.73684210526316  
			   2.31578947368421 1.78243088083034 2.73684210526316  
		 ]
	 }
	 coordIndex [	0 1 2	] 
	}	 
 }
 

 Shape { 
	appearance Appearance {
		 material Material {
		diffuseColor  0.298039215686275   0   1 
		transparency  1  
	}
	}	
 
	 geometry IndexedFaceSet {
	 		solid TRUE 	 
		coord Coordinate {
			 point [
			  2.447172597867 1.89473684210526 2.94736842105263  
			   2.31578947368421 1.89473684210526 2.90186069058781  
			   2.52631578947368 1.8791903151112 2.94736842105263  
		 ]
	 }
	 coordIndex [	0 1 2	] 
	}	 
 }
 

 Shape { 
	appearance Appearance {
		 material Material {
		diffuseColor  0.298039215686275   0   1 
		transparency  1  
	}
	}	
 
	 geometry IndexedFaceSet {
	 		solid TRUE 	 
		coord Coordinate {
			 point [
			  2.31578947368421 1.89473684210526 2.90186069058781  
			   2.31578947368421 1.78243088083034 2.73684210526316  
			   2.52631578947368 1.8791903151112 2.94736842105263  
		 ]
	 }
	 coordIndex [	0 1 2	] 
	}	 
 }
 

 Shape { 
	appearance Appearance {
		 material Material {
		diffuseColor  0.298039215686275   0   1 
		transparency  1  
	}
	}	
 
	 geometry IndexedFaceSet {
	 		solid TRUE 	 
		coord Coordinate {
			 point [
			  2.52631578947368 1.8791903151112 2.94736842105263  
			   2.31578947368421 1.78243088083034 2.73684210526316  
			   2.52631578947368 1.75166613129888 2.73684210526316  
		 ]
	 }
	 coordIndex [	0 1 2	] 
	}	 
 }
 

 Shape { 
	appearance Appearance {
		 material Material {
		diffuseColor  0.298039215686275   0   1 
		transparency  1  
	}
	}	
 
	 geometry IndexedFaceSet {
	 		solid TRUE 	 
		coord Coordinate {
			 point [
			  2.73684210526316 1.82880478560093 2.94736842105263  
			   2.52631578947368 1.75166613129888 2.73684210526316  
			   2.73684210526316 1.71091818938745 2.73684210526316  
		 ]
	 }
	 coordIndex [	0 1 2	] 
	}	 
 }
 

 Shape { 
	appearance Appearance {
		 material Material {
		diffuseColor  0.298039215686275   0   1 
		transparency  1  
	}
	}	
 
	 geometry IndexedFaceSet {
	 		solid TRUE 	 
		coord Coordinate {
			 point [
			  2.73684210526316 1.82880478560093 2.94736842105263  
			   2.52631578947368 1.8791903151112 2.94736842105263  
			   2.52631578947368 1.75166613129888 2.73684210526316  
		 ]
	 }
	 coordIndex [	0 1 2	] 
	}	 
 }
 

 Shape { 
	appearance Appearance {
		 material Material {
		diffuseColor  0.298039215686275   0   1 
		transparency  1  
	}
	}	
 
	 geometry IndexedFaceSet {
	 		solid TRUE 	 
		coord Coordinate {
			 point [
			  2.94736842105263 1.68421052631579 2.78597911516823  
			   2.94736842105263 1.77039827107166 2.94736842105263  
			   2.83816293472715 1.68421052631579 2.73684210526316  
		 ]
	 }
	 coordIndex [	0 1 2	] 
	}	 
 }
 

 Shape { 
	appearance Appearance {
		 material Material {
		diffuseColor  0.298039215686275   0   1 
		transparency  1  
	}
	}	
 
	 geometry IndexedFaceSet {
	 		solid TRUE 	 
		coord Coordinate {
			 point [
			  2.83816293472715 1.68421052631579 2.73684210526316  
			   2.94736842105263 1.77039827107166 2.94736842105263  
			   2.73684210526316 1.71091818938745 2.73684210526316  
		 ]
	 }
	 coordIndex [	0 1 2	] 
	}	 
 }
 

 Shape { 
	appearance Appearance {
		 material Material {
		diffuseColor  0.298039215686275   0   1 
		transparency  1  
	}
	}	
 
	 geometry IndexedFaceSet {
	 		solid TRUE 	 
		coord Coordinate {
			 point [
			  2.94736842105263 1.77039827107166 2.94736842105263  
			   2.73684210526316 1.82880478560093 2.94736842105263  
			   2.73684210526316 1.71091818938745 2.73684210526316  
		 ]
	 }
	 coordIndex [	0 1 2	] 
	}	 
 }
 

 Shape { 
	appearance Appearance {
		 material Material {
		diffuseColor  0.298039215686275   0   1 
		transparency  1  
	}
	}	
 
	 geometry IndexedFaceSet {
	 		solid TRUE 	 
		coord Coordinate {
			 point [
			  2.94736842105263 1.68421052631579 2.78597911516823  
			   3.15789473684211 1.68421052631579 2.94157708877361  
			   2.94736842105263 1.77039827107166 2.94736842105263  
		 ]
	 }
	 coordIndex [	0 1 2	] 
	}	 
 }
 

 Shape { 
	appearance Appearance {
		 material Material {
		diffuseColor  0.298039215686275   0   1 
		transparency  1  
	}
	}	
 
	 geometry IndexedFaceSet {
	 		solid TRUE 	 
		coord Coordinate {
			 point [
			  3.15789473684211 1.68421052631579 2.94157708877361  
			   3.15789473684211 1.68728104552901 2.94736842105263  
			   2.94736842105263 1.77039827107166 2.94736842105263  
		 ]
	 }
	 coordIndex [	0 1 2	] 
	}	 
 }
 

 Shape { 
	appearance Appearance {
		 material Material {
		diffuseColor  0.298039215686275   0   1 
		transparency  1  
	}
	}	
 
	 geometry IndexedFaceSet {
	 		solid TRUE 	 
		coord Coordinate {
			 point [
			  3.15789473684211 1.68728104552901 2.94736842105263  
			   3.15789473684211 1.68421052631579 2.94157708877361  
			   3.16334087910613 1.68421052631579 2.94736842105263  
		 ]
	 }
	 coordIndex [	0 1 2	] 
	}	 
 }
 

 Shape { 
	appearance Appearance {
		 material Material {
		diffuseColor  0.298039215686275   0   1 
		transparency  1  
	}
	}	
 
	 geometry IndexedFaceSet {
	 		solid TRUE 	 
		coord Coordinate {
			 point [
			  1.68421052631579 1.73709900589184 2.94736842105263  
			   1.68421052631579 1.82181345431955 3.15789473684211  
			   1.64777702165091 1.68421052631579 2.94736842105263  
		 ]
	 }
	 coordIndex [	0 1 2	] 
	}	 
 }
 

 Shape { 
	appearance Appearance {
		 material Material {
		diffuseColor  0.298039215686275   0   1 
		transparency  1  
	}
	}	
 
	 geometry IndexedFaceSet {
	 		solid TRUE 	 
		coord Coordinate {
			 point [
			  1.68421052631579 1.82181345431955 3.15789473684211  
			   1.61117726063407 1.68421052631579 3.15789473684211  
			   1.64777702165091 1.68421052631579 2.94736842105263  
		 ]
	 }
	 coordIndex [	0 1 2	] 
	}	 
 }
 

 Shape { 
	appearance Appearance {
		 material Material {
		diffuseColor  0.298039215686275   0   1 
		transparency  1  
	}
	}	
 
	 geometry IndexedFaceSet {
	 		solid TRUE 	 
		coord Coordinate {
			 point [
			  1.68421052631579 1.73709900589184 2.94736842105263  
			   1.87741310527429 1.89473684210526 2.94736842105263  
			   1.68421052631579 1.82181345431955 3.15789473684211  
		 ]
	 }
	 coordIndex [	0 1 2	] 
	}	 
 }
 

 Shape { 
	appearance Appearance {
		 material Material {
		diffuseColor  0.298039215686275   0   1 
		transparency  1  
	}
	}	
 
	 geometry IndexedFaceSet {
	 		solid TRUE 	 
		coord Coordinate {
			 point [
			  1.68421052631579 1.82181345431955 3.15789473684211  
			   1.87741310527429 1.89473684210526 2.94736842105263  
			   1.74638403477683 1.89473684210526 3.15789473684211  
		 ]
	 }
	 coordIndex [	0 1 2	] 
	}	 
 }
 

 Shape { 
	appearance Appearance {
		 material Material {
		diffuseColor  0.298039215686275   0   1 
		transparency  1  
	}
	}	
 
	 geometry IndexedFaceSet {
	 		solid TRUE 	 
		coord Coordinate {
			 point [
			  2.52631578947368 1.89473684210526 2.98766395791302  
			   2.447172597867 1.89473684210526 2.94736842105263  
			   2.52631578947368 1.8791903151112 2.94736842105263  
		 ]
	 }
	 coordIndex [	0 1 2	] 
	}	 
 }
 

 Shape { 
	appearance Appearance {
		 material Material {
		diffuseColor  0.298039215686275   0   1 
		transparency  1  
	}
	}	
 
	 geometry IndexedFaceSet {
	 		solid TRUE 	 
		coord Coordinate {
			 point [
			  2.52631578947368 1.89473684210526 2.98766395791302  
			   2.52631578947368 1.8791903151112 2.94736842105263  
			   2.73684210526316 1.89473684210526 3.14799646717526  
		 ]
	 }
	 coordIndex [	0 1 2	] 
	}	 
 }
 

 Shape { 
	appearance Appearance {
		 material Material {
		diffuseColor  0.298039215686275   0   1 
		transparency  1  
	}
	}	
 
	 geometry IndexedFaceSet {
	 		solid TRUE 	 
		coord Coordinate {
			 point [
			  2.73684210526316 1.89473684210526 3.14799646717526  
			   2.52631578947368 1.8791903151112 2.94736842105263  
			   2.73684210526316 1.82880478560093 2.94736842105263  
		 ]
	 }
	 coordIndex [	0 1 2	] 
	}	 
 }
 

 Shape { 
	appearance Appearance {
		 material Material {
		diffuseColor  0.298039215686275   0   1 
		transparency  1  
	}
	}	
 
	 geometry IndexedFaceSet {
	 		solid TRUE 	 
		coord Coordinate {
			 point [
			  2.74773835680078 1.89473684210526 3.15789473684211  
			   2.73684210526316 1.89473684210526 3.14799646717526  
			   2.94736842105263 1.83646366231855 3.15789473684211  
		 ]
	 }
	 coordIndex [	0 1 2	] 
	}	 
 }
 

 Shape { 
	appearance Appearance {
		 material Material {
		diffuseColor  0.298039215686275   0   1 
		transparency  1  
	}
	}	
 
	 geometry IndexedFaceSet {
	 		solid TRUE 	 
		coord Coordinate {
			 point [
			  2.73684210526316 1.89473684210526 3.14799646717526  
			   2.73684210526316 1.82880478560093 2.94736842105263  
			   2.94736842105263 1.83646366231855 3.15789473684211  
		 ]
	 }
	 coordIndex [	0 1 2	] 
	}	 
 }
 

 Shape { 
	appearance Appearance {
		 material Material {
		diffuseColor  0.298039215686275   0   1 
		transparency  1  
	}
	}	
 
	 geometry IndexedFaceSet {
	 		solid TRUE 	 
		coord Coordinate {
			 point [
			  2.94736842105263 1.83646366231855 3.15789473684211  
			   2.73684210526316 1.82880478560093 2.94736842105263  
			   2.94736842105263 1.77039827107166 2.94736842105263  
		 ]
	 }
	 coordIndex [	0 1 2	] 
	}	 
 }
 

 Shape { 
	appearance Appearance {
		 material Material {
		diffuseColor  0.298039215686275   0   1 
		transparency  1  
	}
	}	
 
	 geometry IndexedFaceSet {
	 		solid TRUE 	 
		coord Coordinate {
			 point [
			  3.15789473684211 1.76142862916709 3.15789473684211  
			   2.94736842105263 1.77039827107166 2.94736842105263  
			   3.15789473684211 1.68728104552901 2.94736842105263  
		 ]
	 }
	 coordIndex [	0 1 2	] 
	}	 
 }
 

 Shape { 
	appearance Appearance {
		 material Material {
		diffuseColor  0.298039215686275   0   1 
		transparency  1  
	}
	}	
 
	 geometry IndexedFaceSet {
	 		solid TRUE 	 
		coord Coordinate {
			 point [
			  3.15789473684211 1.76142862916709 3.15789473684211  
			   2.94736842105263 1.83646366231855 3.15789473684211  
			   2.94736842105263 1.77039827107166 2.94736842105263  
		 ]
	 }
	 coordIndex [	0 1 2	] 
	}	 
 }
 

 Shape { 
	appearance Appearance {
		 material Material {
		diffuseColor  0.298039215686275   0   1 
		transparency  1  
	}
	}	
 
	 geometry IndexedFaceSet {
	 		solid TRUE 	 
		coord Coordinate {
			 point [
			  3.15789473684211 1.76142862916709 3.15789473684211  
			   3.15789473684211 1.68728104552901 2.94736842105263  
			   3.30375850096793 1.68421052631579 3.15789473684211  
		 ]
	 }
	 coordIndex [	0 1 2	] 
	}	 
 }
 

 Shape { 
	appearance Appearance {
		 material Material {
		diffuseColor  0.298039215686275   0   1 
		transparency  1  
	}
	}	
 
	 geometry IndexedFaceSet {
	 		solid TRUE 	 
		coord Coordinate {
			 point [
			  3.15789473684211 1.68728104552901 2.94736842105263  
			   3.16334087910613 1.68421052631579 2.94736842105263  
			   3.30375850096793 1.68421052631579 3.15789473684211  
		 ]
	 }
	 coordIndex [	0 1 2	] 
	}	 
 }
 

 Shape { 
	appearance Appearance {
		 material Material {
		diffuseColor  0.298039215686275   0   1 
		transparency  1  
	}
	}	
 
	 geometry IndexedFaceSet {
	 		solid TRUE 	 
		coord Coordinate {
			 point [
			  1.68421052631579 1.82181345431955 3.15789473684211  
			   1.68421052631579 1.78138102871033 3.36842105263158  
			   1.61117726063407 1.68421052631579 3.15789473684211  
		 ]
	 }
	 coordIndex [	0 1 2	] 
	}	 
 }
 

 Shape { 
	appearance Appearance {
		 material Material {
		diffuseColor  0.298039215686275   0   1 
		transparency  1  
	}
	}	
 
	 geometry IndexedFaceSet {
	 		solid TRUE 	 
		coord Coordinate {
			 point [
			  1.68421052631579 1.78138102871033 3.36842105263158  
			   1.64388867392082 1.68421052631579 3.36842105263158  
			   1.61117726063407 1.68421052631579 3.15789473684211  
		 ]
	 }
	 coordIndex [	0 1 2	] 
	}	 
 }
 

 Shape { 
	appearance Appearance {
		 material Material {
		diffuseColor  0.298039215686275   0   1 
		transparency  1  
	}
	}	
 
	 geometry IndexedFaceSet {
	 		solid TRUE 	 
		coord Coordinate {
			 point [
			  1.68421052631579 1.82181345431955 3.15789473684211  
			   1.74638403477683 1.89473684210526 3.15789473684211  
			   1.68421052631579 1.78138102871033 3.36842105263158  
		 ]
	 }
	 coordIndex [	0 1 2	] 
	}	 
 }
 

 Shape { 
	appearance Appearance {
		 material Material {
		diffuseColor  0.298039215686275   0   1 
		transparency  1  
	}
	}	
 
	 geometry IndexedFaceSet {
	 		solid TRUE 	 
		coord Coordinate {
			 point [
			  1.68421052631579 1.78138102871033 3.36842105263158  
			   1.74638403477683 1.89473684210526 3.15789473684211  
			   1.75379793239572 1.89473684210526 3.36842105263158  
		 ]
	 }
	 coordIndex [	0 1 2	] 
	}	 
 }
 

 Shape { 
	appearance Appearance {
		 material Material {
		diffuseColor  0.298039215686275   0   1 
		transparency  1  
	}
	}	
 
	 geometry IndexedFaceSet {
	 		solid TRUE 	 
		coord Coordinate {
			 point [
			  2.74773835680078 1.89473684210526 3.15789473684211  
			   2.94736842105263 1.83646366231855 3.15789473684211  
			   2.8292414997716 1.89473684210526 3.36842105263158  
		 ]
	 }
	 coordIndex [	0 1 2	] 
	}	 
 }
 

 Shape { 
	appearance Appearance {
		 material Material {
		diffuseColor  0.298039215686275   0   1 
		transparency  1  
	}
	}	
 
	 geometry IndexedFaceSet {
	 		solid TRUE 	 
		coord Coordinate {
			 point [
			  2.8292414997716 1.89473684210526 3.36842105263158  
			   2.94736842105263 1.83646366231855 3.15789473684211  
			   2.94736842105263 1.85847809615107 3.36842105263158  
		 ]
	 }
	 coordIndex [	0 1 2	] 
	}	 
 }
 

 Shape { 
	appearance Appearance {
		 material Material {
		diffuseColor  0.298039215686275   0   1 
		transparency  1  
	}
	}	
 
	 geometry IndexedFaceSet {
	 		solid TRUE 	 
		coord Coordinate {
			 point [
			  3.15789473684211 1.78920791456048 3.36842105263158  
			   2.94736842105263 1.83646366231855 3.15789473684211  
			   3.15789473684211 1.76142862916709 3.15789473684211  
		 ]
	 }
	 coordIndex [	0 1 2	] 
	}	 
 }
 

 Shape { 
	appearance Appearance {
		 material Material {
		diffuseColor  0.298039215686275   0   1 
		transparency  1  
	}
	}	
 
	 geometry IndexedFaceSet {
	 		solid TRUE 	 
		coord Coordinate {
			 point [
			  3.15789473684211 1.78920791456048 3.36842105263158  
			   2.94736842105263 1.85847809615107 3.36842105263158  
			   2.94736842105263 1.83646366231855 3.15789473684211  
		 ]
	 }
	 coordIndex [	0 1 2	] 
	}	 
 }
 

 Shape { 
	appearance Appearance {
		 material Material {
		diffuseColor  0.298039215686275   0   1 
		transparency  1  
	}
	}	
 
	 geometry IndexedFaceSet {
	 		solid TRUE 	 
		coord Coordinate {
			 point [
			  3.36842105263158 1.68421052631579 3.35384716797178  
			   3.36842105263158 1.68712967688114 3.36842105263158  
			   3.30375850096793 1.68421052631579 3.15789473684211  
		 ]
	 }
	 coordIndex [	0 1 2	] 
	}	 
 }
 

 Shape { 
	appearance Appearance {
		 material Material {
		diffuseColor  0.298039215686275   0   1 
		transparency  1  
	}
	}	
 
	 geometry IndexedFaceSet {
	 		solid TRUE 	 
		coord Coordinate {
			 point [
			  3.30375850096793 1.68421052631579 3.15789473684211  
			   3.36842105263158 1.68712967688114 3.36842105263158  
			   3.15789473684211 1.76142862916709 3.15789473684211  
		 ]
	 }
	 coordIndex [	0 1 2	] 
	}	 
 }
 

 Shape { 
	appearance Appearance {
		 material Material {
		diffuseColor  0.298039215686275   0   1 
		transparency  1  
	}
	}	
 
	 geometry IndexedFaceSet {
	 		solid TRUE 	 
		coord Coordinate {
			 point [
			  3.36842105263158 1.68712967688114 3.36842105263158  
			   3.15789473684211 1.78920791456048 3.36842105263158  
			   3.15789473684211 1.76142862916709 3.15789473684211  
		 ]
	 }
	 coordIndex [	0 1 2	] 
	}	 
 }
 

 Shape { 
	appearance Appearance {
		 material Material {
		diffuseColor  0.298039215686275   0   1 
		transparency  1  
	}
	}	
 
	 geometry IndexedFaceSet {
	 		solid TRUE 	 
		coord Coordinate {
			 point [
			  3.36842105263158 1.68712967688114 3.36842105263158  
			   3.36842105263158 1.68421052631579 3.35384716797178  
			   3.37251286450413 1.68421052631579 3.36842105263158  
		 ]
	 }
	 coordIndex [	0 1 2	] 
	}	 
 }
 

 Shape { 
	appearance Appearance {
		 material Material {
		diffuseColor  0.298039215686275   0   1 
		transparency  1  
	}
	}	
 
	 geometry IndexedFaceSet {
	 		solid TRUE 	 
		coord Coordinate {
			 point [
			  1.64388867392082 1.68421052631579 3.36842105263158  
			   1.68421052631579 1.78138102871033 3.36842105263158  
			   1.68421052631579 1.68421052631579 3.46161757590498  
		 ]
	 }
	 coordIndex [	0 1 2	] 
	}	 
 }
 

 Shape { 
	appearance Appearance {
		 material Material {
		diffuseColor  0.298039215686275   0   1 
		transparency  1  
	}
	}	
 
	 geometry IndexedFaceSet {
	 		solid TRUE 	 
		coord Coordinate {
			 point [
			  1.68421052631579 1.68421052631579 3.46161757590498  
			   1.68421052631579 1.78138102871033 3.36842105263158  
			   1.73830744816055 1.68421052631579 3.57894736842105  
		 ]
	 }
	 coordIndex [	0 1 2	] 
	}	 
 }
 

 Shape { 
	appearance Appearance {
		 material Material {
		diffuseColor  0.298039215686275   0   1 
		transparency  1  
	}
	}	
 
	 geometry IndexedFaceSet {
	 		solid TRUE 	 
		coord Coordinate {
			 point [
			  1.68421052631579 1.78138102871033 3.36842105263158  
			   1.75379793239572 1.89473684210526 3.36842105263158  
			   1.73830744816055 1.68421052631579 3.57894736842105  
		 ]
	 }
	 coordIndex [	0 1 2	] 
	}	 
 }
 

 Shape { 
	appearance Appearance {
		 material Material {
		diffuseColor  0.298039215686275   0   1 
		transparency  1  
	}
	}	
 
	 geometry IndexedFaceSet {
	 		solid TRUE 	 
		coord Coordinate {
			 point [
			  1.73830744816055 1.68421052631579 3.57894736842105  
			   1.75379793239572 1.89473684210526 3.36842105263158  
			   1.85048748286358 1.89473684210526 3.57894736842105  
		 ]
	 }
	 coordIndex [	0 1 2	] 
	}	 
 }
 

 Shape { 
	appearance Appearance {
		 material Material {
		diffuseColor  0.298039215686275   0   1 
		transparency  1  
	}
	}	
 
	 geometry IndexedFaceSet {
	 		solid TRUE 	 
		coord Coordinate {
			 point [
			  2.8292414997716 1.89473684210526 3.36842105263158  
			   2.94736842105263 1.85847809615107 3.36842105263158  
			   2.74240401680087 1.89473684210526 3.57894736842105  
		 ]
	 }
	 coordIndex [	0 1 2	] 
	}	 
 }
 

 Shape { 
	appearance Appearance {
		 material Material {
		diffuseColor  0.298039215686275   0   1 
		transparency  1  
	}
	}	
 
	 geometry IndexedFaceSet {
	 		solid TRUE 	 
		coord Coordinate {
			 point [
			  2.74240401680087 1.89473684210526 3.57894736842105  
			   2.94736842105263 1.85847809615107 3.36842105263158  
			   2.94736842105263 1.83164310955098 3.57894736842105  
		 ]
	 }
	 coordIndex [	0 1 2	] 
	}	 
 }
 

 Shape { 
	appearance Appearance {
		 material Material {
		diffuseColor  0.298039215686275   0   1 
		transparency  1  
	}
	}	
 
	 geometry IndexedFaceSet {
	 		solid TRUE 	 
		coord Coordinate {
			 point [
			  3.15789473684211 1.76789526231789 3.57894736842105  
			   2.94736842105263 1.85847809615107 3.36842105263158  
			   3.15789473684211 1.78920791456048 3.36842105263158  
		 ]
	 }
	 coordIndex [	0 1 2	] 
	}	 
 }
 

 Shape { 
	appearance Appearance {
		 material Material {
		diffuseColor  0.298039215686275   0   1 
		transparency  1  
	}
	}	
 
	 geometry IndexedFaceSet {
	 		solid TRUE 	 
		coord Coordinate {
			 point [
			  3.15789473684211 1.76789526231789 3.57894736842105  
			   2.94736842105263 1.83164310955098 3.57894736842105  
			   2.94736842105263 1.85847809615107 3.36842105263158  
		 ]
	 }
	 coordIndex [	0 1 2	] 
	}	 
 }
 

 Shape { 
	appearance Appearance {
		 material Material {
		diffuseColor  0.298039215686275   0   1 
		transparency  1  
	}
	}	
 
	 geometry IndexedFaceSet {
	 		solid TRUE 	 
		coord Coordinate {
			 point [
			  3.34957039199398 1.68421052631579 3.57894736842105  
			   3.15789473684211 1.76789526231789 3.57894736842105  
			   3.36842105263158 1.68421052631579 3.42179257253555  
		 ]
	 }
	 coordIndex [	0 1 2	] 
	}	 
 }
 

 Shape { 
	appearance Appearance {
		 material Material {
		diffuseColor  0.298039215686275   0   1 
		transparency  1  
	}
	}	
 
	 geometry IndexedFaceSet {
	 		solid TRUE 	 
		coord Coordinate {
			 point [
			  3.36842105263158 1.68421052631579 3.42179257253555  
			   3.15789473684211 1.76789526231789 3.57894736842105  
			   3.36842105263158 1.68712967688114 3.36842105263158  
		 ]
	 }
	 coordIndex [	0 1 2	] 
	}	 
 }
 

 Shape { 
	appearance Appearance {
		 material Material {
		diffuseColor  0.298039215686275   0   1 
		transparency  1  
	}
	}	
 
	 geometry IndexedFaceSet {
	 		solid TRUE 	 
		coord Coordinate {
			 point [
			  3.15789473684211 1.76789526231789 3.57894736842105  
			   3.15789473684211 1.78920791456048 3.36842105263158  
			   3.36842105263158 1.68712967688114 3.36842105263158  
		 ]
	 }
	 coordIndex [	0 1 2	] 
	}	 
 }
 

 Shape { 
	appearance Appearance {
		 material Material {
		diffuseColor  0.298039215686275   0   1 
		transparency  1  
	}
	}	
 
	 geometry IndexedFaceSet {
	 		solid TRUE 	 
		coord Coordinate {
			 point [
			  3.36842105263158 1.68421052631579 3.42179257253555  
			   3.36842105263158 1.68712967688114 3.36842105263158  
			   3.37251286450413 1.68421052631579 3.36842105263158  
		 ]
	 }
	 coordIndex [	0 1 2	] 
	}	 
 }
 

 Shape { 
	appearance Appearance {
		 material Material {
		diffuseColor  0.298039215686275   0   1 
		transparency  1  
	}
	}	
 
	 geometry IndexedFaceSet {
	 		solid TRUE 	 
		coord Coordinate {
			 point [
			  1.73830744816055 1.68421052631579 3.57894736842105  
			   1.85048748286358 1.89473684210526 3.57894736842105  
			   1.89473684210526 1.68421052631579 3.77989045851019  
		 ]
	 }
	 coordIndex [	0 1 2	] 
	}	 
 }
 

 Shape { 
	appearance Appearance {
		 material Material {
		diffuseColor  0.298039215686275   0   1 
		transparency  1  
	}
	}	
 
	 geometry IndexedFaceSet {
	 		solid TRUE 	 
		coord Coordinate {
			 point [
			  1.85048748286358 1.89473684210526 3.57894736842105  
			   1.89473684210526 1.89473684210526 3.63218483315370  
			   1.89473684210526 1.68421052631579 3.77989045851019  
		 ]
	 }
	 coordIndex [	0 1 2	] 
	}	 
 }
 

 Shape { 
	appearance Appearance {
		 material Material {
		diffuseColor  0.298039215686275   0   1 
		transparency  1  
	}
	}	
 
	 geometry IndexedFaceSet {
	 		solid TRUE 	 
		coord Coordinate {
			 point [
			  2.10526315789474 1.88938778932862 3.78947368421053  
			   1.90629378273340 1.68421052631579 3.78947368421053  
			   2.10526315789474 1.89473684210526 3.78414631076232  
		 ]
	 }
	 coordIndex [	0 1 2	] 
	}	 
 }
 

 Shape { 
	appearance Appearance {
		 material Material {
		diffuseColor  0.298039215686275   0   1 
		transparency  1  
	}
	}	
 
	 geometry IndexedFaceSet {
	 		solid TRUE 	 
		coord Coordinate {
			 point [
			  1.90629378273340 1.68421052631579 3.78947368421053  
			   1.89473684210526 1.68421052631579 3.77989045851019  
			   2.10526315789474 1.89473684210526 3.78414631076232  
		 ]
	 }
	 coordIndex [	0 1 2	] 
	}	 
 }
 

 Shape { 
	appearance Appearance {
		 material Material {
		diffuseColor  0.298039215686275   0   1 
		transparency  1  
	}
	}	
 
	 geometry IndexedFaceSet {
	 		solid TRUE 	 
		coord Coordinate {
			 point [
			  2.10526315789474 1.89473684210526 3.78414631076232  
			   1.89473684210526 1.68421052631579 3.77989045851019  
			   1.89473684210526 1.89473684210526 3.63218483315370  
		 ]
	 }
	 coordIndex [	0 1 2	] 
	}	 
 }
 

 Shape { 
	appearance Appearance {
		 material Material {
		diffuseColor  0.298039215686275   0   1 
		transparency  1  
	}
	}	
 
	 geometry IndexedFaceSet {
	 		solid TRUE 	 
		coord Coordinate {
			 point [
			  2.10526315789474 1.89473684210526 3.78414631076232  
			   2.14343452295438 1.89473684210526 3.78947368421053  
			   2.10526315789474 1.88938778932862 3.78947368421053  
		 ]
	 }
	 coordIndex [	0 1 2	] 
	}	 
 }
 

 Shape { 
	appearance Appearance {
		 material Material {
		diffuseColor  0.298039215686275   0   1 
		transparency  1  
	}
	}	
 
	 geometry IndexedFaceSet {
	 		solid TRUE 	 
		coord Coordinate {
			 point [
			  2.52631578947368 1.89473684210526 3.73566110343730  
			   2.52631578947368 1.86251344022577 3.78947368421053  
			   2.38833811245884 1.89473684210526 3.78947368421053  
		 ]
	 }
	 coordIndex [	0 1 2	] 
	}	 
 }
 

 Shape { 
	appearance Appearance {
		 material Material {
		diffuseColor  0.298039215686275   0   1 
		transparency  1  
	}
	}	
 
	 geometry IndexedFaceSet {
	 		solid TRUE 	 
		coord Coordinate {
			 point [
			  2.52631578947368 1.86251344022577 3.78947368421053  
			   2.52631578947368 1.89473684210526 3.73566110343730  
			   2.73684210526316 1.79412917428892 3.78947368421053  
		 ]
	 }
	 coordIndex [	0 1 2	] 
	}	 
 }
 

 Shape { 
	appearance Appearance {
		 material Material {
		diffuseColor  0.298039215686275   0   1 
		transparency  1  
	}
	}	
 
	 geometry IndexedFaceSet {
	 		solid TRUE 	 
		coord Coordinate {
			 point [
			  2.73684210526316 1.79412917428892 3.78947368421053  
			   2.52631578947368 1.89473684210526 3.73566110343730  
			   2.73684210526316 1.89473684210526 3.58328354537191  
		 ]
	 }
	 coordIndex [	0 1 2	] 
	}	 
 }
 

 Shape { 
	appearance Appearance {
		 material Material {
		diffuseColor  0.298039215686275   0   1 
		transparency  1  
	}
	}	
 
	 geometry IndexedFaceSet {
	 		solid TRUE 	 
		coord Coordinate {
			 point [
			  2.73684210526316 1.89473684210526 3.58328354537191  
			   2.74240401680087 1.89473684210526 3.57894736842105  
			   2.73684210526316 1.79412917428892 3.78947368421053  
		 ]
	 }
	 coordIndex [	0 1 2	] 
	}	 
 }
 

 Shape { 
	appearance Appearance {
		 material Material {
		diffuseColor  0.298039215686275   0   1 
		transparency  1  
	}
	}	
 
	 geometry IndexedFaceSet {
	 		solid TRUE 	 
		coord Coordinate {
			 point [
			  2.74240401680087 1.89473684210526 3.57894736842105  
			   2.94736842105263 1.83164310955098 3.57894736842105  
			   2.73684210526316 1.79412917428892 3.78947368421053  
		 ]
	 }
	 coordIndex [	0 1 2	] 
	}	 
 }
 

 Shape { 
	appearance Appearance {
		 material Material {
		diffuseColor  0.298039215686275   0   1 
		transparency  1  
	}
	}	
 
	 geometry IndexedFaceSet {
	 		solid TRUE 	 
		coord Coordinate {
			 point [
			  2.73684210526316 1.79412917428892 3.78947368421053  
			   2.94736842105263 1.83164310955098 3.57894736842105  
			   2.94736842105263 1.73525490251217 3.78947368421053  
		 ]
	 }
	 coordIndex [	0 1 2	] 
	}	 
 }
 

 Shape { 
	appearance Appearance {
		 material Material {
		diffuseColor  0.298039215686275   0   1 
		transparency  1  
	}
	}	
 
	 geometry IndexedFaceSet {
	 		solid TRUE 	 
		coord Coordinate {
			 point [
			  3.14026072114736 1.68421052631579 3.78947368421053  
			   2.94736842105263 1.73525490251217 3.78947368421053  
			   3.15789473684211 1.68421052631579 3.77972890745801  
		 ]
	 }
	 coordIndex [	0 1 2	] 
	}	 
 }
 

 Shape { 
	appearance Appearance {
		 material Material {
		diffuseColor  0.298039215686275   0   1 
		transparency  1  
	}
	}	
 
	 geometry IndexedFaceSet {
	 		solid TRUE 	 
		coord Coordinate {
			 point [
			  3.15789473684211 1.68421052631579 3.77972890745801  
			   2.94736842105263 1.73525490251217 3.78947368421053  
			   3.15789473684211 1.76789526231789 3.57894736842105  
		 ]
	 }
	 coordIndex [	0 1 2	] 
	}	 
 }
 

 Shape { 
	appearance Appearance {
		 material Material {
		diffuseColor  0.298039215686275   0   1 
		transparency  1  
	}
	}	
 
	 geometry IndexedFaceSet {
	 		solid TRUE 	 
		coord Coordinate {
			 point [
			  2.94736842105263 1.73525490251217 3.78947368421053  
			   2.94736842105263 1.83164310955098 3.57894736842105  
			   3.15789473684211 1.76789526231789 3.57894736842105  
		 ]
	 }
	 coordIndex [	0 1 2	] 
	}	 
 }
 

 Shape { 
	appearance Appearance {
		 material Material {
		diffuseColor  0.298039215686275   0   1 
		transparency  1  
	}
	}	
 
	 geometry IndexedFaceSet {
	 		solid TRUE 	 
		coord Coordinate {
			 point [
			  3.15789473684211 1.68421052631579 3.77972890745801  
			   3.15789473684211 1.76789526231789 3.57894736842105  
			   3.34957039199398 1.68421052631579 3.57894736842105  
		 ]
	 }
	 coordIndex [	0 1 2	] 
	}	 
 }
 

 Shape { 
	appearance Appearance {
		 material Material {
		diffuseColor  0.298039215686275   0   1 
		transparency  1  
	}
	}	
 
	 geometry IndexedFaceSet {
	 		solid TRUE 	 
		coord Coordinate {
			 point [
			  1.90629378273340 1.68421052631579 3.78947368421053  
			   2.10526315789474 1.88938778932862 3.78947368421053  
			   2.10526315789474 1.68421052631579 3.91229969541426  
		 ]
	 }
	 coordIndex [	0 1 2	] 
	}	 
 }
 

 Shape { 
	appearance Appearance {
		 material Material {
		diffuseColor  0.298039215686275   0   1 
		transparency  1  
	}
	}	
 
	 geometry IndexedFaceSet {
	 		solid TRUE 	 
		coord Coordinate {
			 point [
			  2.14343452295438 1.89473684210526 3.78947368421053  
			   2.31578947368421 1.89473684210526 3.80749250544294  
			   2.10526315789474 1.88938778932862 3.78947368421053  
		 ]
	 }
	 coordIndex [	0 1 2	] 
	}	 
 }
 

 Shape { 
	appearance Appearance {
		 material Material {
		diffuseColor  0.298039215686275   0   1 
		transparency  1  
	}
	}	
 
	 geometry IndexedFaceSet {
	 		solid TRUE 	 
		coord Coordinate {
			 point [
			  2.10526315789474 1.88938778932862 3.78947368421053  
			   2.31578947368421 1.89473684210526 3.80749250544294  
			   2.10526315789474 1.68421052631579 3.91229969541426  
		 ]
	 }
	 coordIndex [	0 1 2	] 
	}	 
 }
 

 Shape { 
	appearance Appearance {
		 material Material {
		diffuseColor  0.298039215686275   0   1 
		transparency  1  
	}
	}	
 
	 geometry IndexedFaceSet {
	 		solid TRUE 	 
		coord Coordinate {
			 point [
			  2.31578947368421 1.89473684210526 3.80749250544294  
			   2.31578947368421 1.68421052631579 3.95885786239863  
			   2.10526315789474 1.68421052631579 3.91229969541426  
		 ]
	 }
	 coordIndex [	0 1 2	] 
	}	 
 }
 

 Shape { 
	appearance Appearance {
		 material Material {
		diffuseColor  0.298039215686275   0   1 
		transparency  1  
	}
	}	
 
	 geometry IndexedFaceSet {
	 		solid TRUE 	 
		coord Coordinate {
			 point [
			  2.52631578947368 1.86251344022577 3.78947368421053  
			   2.52631578947368 1.68421052631579 3.94676138825221  
			   2.38833811245884 1.89473684210526 3.78947368421053  
		 ]
	 }
	 coordIndex [	0 1 2	] 
	}	 
 }
 

 Shape { 
	appearance Appearance {
		 material Material {
		diffuseColor  0.298039215686275   0   1 
		transparency  1  
	}
	}	
 
	 geometry IndexedFaceSet {
	 		solid TRUE 	 
		coord Coordinate {
			 point [
			  2.38833811245884 1.89473684210526 3.78947368421053  
			   2.52631578947368 1.68421052631579 3.94676138825221  
			   2.31578947368421 1.89473684210526 3.80749250544294  
		 ]
	 }
	 coordIndex [	0 1 2	] 
	}	 
 }
 

 Shape { 
	appearance Appearance {
		 material Material {
		diffuseColor  0.298039215686275   0   1 
		transparency  1  
	}
	}	
 
	 geometry IndexedFaceSet {
	 		solid TRUE 	 
		coord Coordinate {
			 point [
			  2.52631578947368 1.68421052631579 3.94676138825221  
			   2.31578947368421 1.68421052631579 3.95885786239863  
			   2.31578947368421 1.89473684210526 3.80749250544294  
		 ]
	 }
	 coordIndex [	0 1 2	] 
	}	 
 }
 

 Shape { 
	appearance Appearance {
		 material Material {
		diffuseColor  0.298039215686275   0   1 
		transparency  1  
	}
	}	
 
	 geometry IndexedFaceSet {
	 		solid TRUE 	 
		coord Coordinate {
			 point [
			  2.52631578947368 1.86251344022577 3.78947368421053  
			   2.73684210526316 1.79412917428892 3.78947368421053  
			   2.52631578947368 1.68421052631579 3.94676138825221  
		 ]
	 }
	 coordIndex [	0 1 2	] 
	}	 
 }
 

 Shape { 
	appearance Appearance {
		 material Material {
		diffuseColor  0.298039215686275   0   1 
		transparency  1  
	}
	}	
 
	 geometry IndexedFaceSet {
	 		solid TRUE 	 
		coord Coordinate {
			 point [
			  2.73684210526316 1.79412917428892 3.78947368421053  
			   2.73684210526316 1.68421052631579 3.90364380675394  
			   2.52631578947368 1.68421052631579 3.94676138825221  
		 ]
	 }
	 coordIndex [	0 1 2	] 
	}	 
 }
 

 Shape { 
	appearance Appearance {
		 material Material {
		diffuseColor  0.298039215686275   0   1 
		transparency  1  
	}
	}	
 
	 geometry IndexedFaceSet {
	 		solid TRUE 	 
		coord Coordinate {
			 point [
			  2.73684210526316 1.79412917428892 3.78947368421053  
			   2.94736842105263 1.73525490251217 3.78947368421053  
			   2.73684210526316 1.68421052631579 3.90364380675394  
		 ]
	 }
	 coordIndex [	0 1 2	] 
	}	 
 }
 

 Shape { 
	appearance Appearance {
		 material Material {
		diffuseColor  0.298039215686275   0   1 
		transparency  1  
	}
	}	
 
	 geometry IndexedFaceSet {
	 		solid TRUE 	 
		coord Coordinate {
			 point [
			  2.94736842105263 1.73525490251217 3.78947368421053  
			   2.94736842105263 1.68421052631579 3.85094929891792  
			   2.73684210526316 1.68421052631579 3.90364380675394  
		 ]
	 }
	 coordIndex [	0 1 2	] 
	}	 
 }
 

 Shape { 
	appearance Appearance {
		 material Material {
		diffuseColor  0.298039215686275   0   1 
		transparency  1  
	}
	}	
 
	 geometry IndexedFaceSet {
	 		solid TRUE 	 
		coord Coordinate {
			 point [
			  2.94736842105263 1.68421052631579 3.85094929891792  
			   2.94736842105263 1.73525490251217 3.78947368421053  
			   3.14026072114736 1.68421052631579 3.78947368421053  
		 ]
	 }
	 coordIndex [	0 1 2	] 
	}	 
 }
 

 Shape { 
	appearance Appearance {
		 material Material {
		diffuseColor  0.298039215686275   0   1 
		transparency  1  
	}
	}	
 
	 geometry IndexedFaceSet {
	 		solid TRUE 	 
		coord Coordinate {
			 point [
			  2.94736842105263 1.89473684210526 0.223981987196084  
			   2.94736842105263 1.98734726009304 0.421052631578947  
			   2.75486631842906 1.89473684210526 0.421052631578947  
		 ]
	 }
	 coordIndex [	0 1 2	] 
	}	 
 }
 

 Shape { 
	appearance Appearance {
		 material Material {
		diffuseColor  0.298039215686275   0   1 
		transparency  1  
	}
	}	
 
	 geometry IndexedFaceSet {
	 		solid TRUE 	 
		coord Coordinate {
			 point [
			  2.94736842105263 1.89473684210526 0.223981987196084  
			   3.15789473684211 1.89473684210526 0.248420437547636  
			   2.94736842105263 1.98734726009304 0.421052631578947  
		 ]
	 }
	 coordIndex [	0 1 2	] 
	}	 
 }
 

 Shape { 
	appearance Appearance {
		 material Material {
		diffuseColor  0.298039215686275   0   1 
		transparency  1  
	}
	}	
 
	 geometry IndexedFaceSet {
	 		solid TRUE 	 
		coord Coordinate {
			 point [
			  3.15789473684211 1.89473684210526 0.248420437547636  
			   3.15789473684211 1.97536337868323 0.421052631578947  
			   2.94736842105263 1.98734726009304 0.421052631578947  
		 ]
	 }
	 coordIndex [	0 1 2	] 
	}	 
 }
 

 Shape { 
	appearance Appearance {
		 material Material {
		diffuseColor  0.298039215686275   0   1 
		transparency  1  
	}
	}	
 
	 geometry IndexedFaceSet {
	 		solid TRUE 	 
		coord Coordinate {
			 point [
			  3.15789473684211 1.97536337868323 0.421052631578947  
			   3.15789473684211 1.89473684210526 0.248420437547636  
			   3.28246353036378 1.89473684210526 0.421052631578947  
		 ]
	 }
	 coordIndex [	0 1 2	] 
	}	 
 }
 

 Shape { 
	appearance Appearance {
		 material Material {
		diffuseColor  0.298039215686275   0   1 
		transparency  1  
	}
	}	
 
	 geometry IndexedFaceSet {
	 		solid TRUE 	 
		coord Coordinate {
			 point [
			  2.73684210526316 1.89473684210526 0.498829964007323  
			   2.73684210526316 1.91042790841662 0.631578947368421  
			   2.71610235840065 1.89473684210526 0.631578947368421  
		 ]
	 }
	 coordIndex [	0 1 2	] 
	}	 
 }
 

 Shape { 
	appearance Appearance {
		 material Material {
		diffuseColor  0.298039215686275   0   1 
		transparency  1  
	}
	}	
 
	 geometry IndexedFaceSet {
	 		solid TRUE 	 
		coord Coordinate {
			 point [
			  2.75486631842906 1.89473684210526 0.421052631578947  
			   2.94736842105263 1.98734726009304 0.421052631578947  
			   2.73684210526316 1.89473684210526 0.498829964007323  
		 ]
	 }
	 coordIndex [	0 1 2	] 
	}	 
 }
 

 Shape { 
	appearance Appearance {
		 material Material {
		diffuseColor  0.298039215686275   0   1 
		transparency  1  
	}
	}	
 
	 geometry IndexedFaceSet {
	 		solid TRUE 	 
		coord Coordinate {
			 point [
			  2.73684210526316 1.89473684210526 0.498829964007323  
			   2.94736842105263 1.98734726009304 0.421052631578947  
			   2.73684210526316 1.91042790841662 0.631578947368421  
		 ]
	 }
	 coordIndex [	0 1 2	] 
	}	 
 }
 

 Shape { 
	appearance Appearance {
		 material Material {
		diffuseColor  0.298039215686275   0   1 
		transparency  1  
	}
	}	
 
	 geometry IndexedFaceSet {
	 		solid TRUE 	 
		coord Coordinate {
			 point [
			  2.94736842105263 1.98734726009304 0.421052631578947  
			   2.94736842105263 1.99851305072056 0.631578947368421  
			   2.73684210526316 1.91042790841662 0.631578947368421  
		 ]
	 }
	 coordIndex [	0 1 2	] 
	}	 
 }
 

 Shape { 
	appearance Appearance {
		 material Material {
		diffuseColor  0.298039215686275   0   1 
		transparency  1  
	}
	}	
 
	 geometry IndexedFaceSet {
	 		solid TRUE 	 
		coord Coordinate {
			 point [
			  3.15789473684211 1.98775701172880 0.631578947368421  
			   2.94736842105263 1.98734726009304 0.421052631578947  
			   3.15789473684211 1.97536337868323 0.421052631578947  
		 ]
	 }
	 coordIndex [	0 1 2	] 
	}	 
 }
 

 Shape { 
	appearance Appearance {
		 material Material {
		diffuseColor  0.298039215686275   0   1 
		transparency  1  
	}
	}	
 
	 geometry IndexedFaceSet {
	 		solid TRUE 	 
		coord Coordinate {
			 point [
			  3.15789473684211 1.98775701172880 0.631578947368421  
			   2.94736842105263 1.99851305072056 0.631578947368421  
			   2.94736842105263 1.98734726009304 0.421052631578947  
		 ]
	 }
	 coordIndex [	0 1 2	] 
	}	 
 }
 

 Shape { 
	appearance Appearance {
		 material Material {
		diffuseColor  0.298039215686275   0   1 
		transparency  1  
	}
	}	
 
	 geometry IndexedFaceSet {
	 		solid TRUE 	 
		coord Coordinate {
			 point [
			  3.15789473684211 1.98775701172880 0.631578947368421  
			   3.15789473684211 1.97536337868323 0.421052631578947  
			   3.31406492484386 1.89473684210526 0.631578947368421  
		 ]
	 }
	 coordIndex [	0 1 2	] 
	}	 
 }
 

 Shape { 
	appearance Appearance {
		 material Material {
		diffuseColor  0.298039215686275   0   1 
		transparency  1  
	}
	}	
 
	 geometry IndexedFaceSet {
	 		solid TRUE 	 
		coord Coordinate {
			 point [
			  3.15789473684211 1.97536337868323 0.421052631578947  
			   3.28246353036378 1.89473684210526 0.421052631578947  
			   3.31406492484386 1.89473684210526 0.631578947368421  
		 ]
	 }
	 coordIndex [	0 1 2	] 
	}	 
 }
 

 Shape { 
	appearance Appearance {
		 material Material {
		diffuseColor  0.298039215686275   0   1 
		transparency  1  
	}
	}	
 
	 geometry IndexedFaceSet {
	 		solid TRUE 	 
		coord Coordinate {
			 point [
			  2.71610235840065 1.89473684210526 0.631578947368421  
			   2.73684210526316 1.91042790841662 0.631578947368421  
			   2.73684210526316 1.89473684210526 0.696078323407981  
		 ]
	 }
	 coordIndex [	0 1 2	] 
	}	 
 }
 

 Shape { 
	appearance Appearance {
		 material Material {
		diffuseColor  0.298039215686275   0   1 
		transparency  1  
	}
	}	
 
	 geometry IndexedFaceSet {
	 		solid TRUE 	 
		coord Coordinate {
			 point [
			  2.73684210526316 1.89473684210526 0.696078323407981  
			   2.73684210526316 1.91042790841662 0.631578947368421  
			   2.82523666004679 1.89473684210526 0.842105263157895  
		 ]
	 }
	 coordIndex [	0 1 2	] 
	}	 
 }
 

 Shape { 
	appearance Appearance {
		 material Material {
		diffuseColor  0.298039215686275   0   1 
		transparency  1  
	}
	}	
 
	 geometry IndexedFaceSet {
	 		solid TRUE 	 
		coord Coordinate {
			 point [
			  2.82523666004679 1.89473684210526 0.842105263157895  
			   2.73684210526316 1.91042790841662 0.631578947368421  
			   2.94736842105263 1.93961349938553 0.842105263157895  
		 ]
	 }
	 coordIndex [	0 1 2	] 
	}	 
 }
 

 Shape { 
	appearance Appearance {
		 material Material {
		diffuseColor  0.298039215686275   0   1 
		transparency  1  
	}
	}	
 
	 geometry IndexedFaceSet {
	 		solid TRUE 	 
		coord Coordinate {
			 point [
			  2.73684210526316 1.91042790841662 0.631578947368421  
			   2.94736842105263 1.99851305072056 0.631578947368421  
			   2.94736842105263 1.93961349938553 0.842105263157895  
		 ]
	 }
	 coordIndex [	0 1 2	] 
	}	 
 }
 

 Shape { 
	appearance Appearance {
		 material Material {
		diffuseColor  0.298039215686275   0   1 
		transparency  1  
	}
	}	
 
	 geometry IndexedFaceSet {
	 		solid TRUE 	 
		coord Coordinate {
			 point [
			  3.15789473684211 1.92828604607537 0.842105263157895  
			   2.94736842105263 1.99851305072056 0.631578947368421  
			   3.15789473684211 1.98775701172880 0.631578947368421  
		 ]
	 }
	 coordIndex [	0 1 2	] 
	}	 
 }
 

 Shape { 
	appearance Appearance {
		 material Material {
		diffuseColor  0.298039215686275   0   1 
		transparency  1  
	}
	}	
 
	 geometry IndexedFaceSet {
	 		solid TRUE 	 
		coord Coordinate {
			 point [
			  3.15789473684211 1.92828604607537 0.842105263157895  
			   2.94736842105263 1.93961349938553 0.842105263157895  
			   2.94736842105263 1.99851305072056 0.631578947368421  
		 ]
	 }
	 coordIndex [	0 1 2	] 
	}	 
 }
 

 Shape { 
	appearance Appearance {
		 material Material {
		diffuseColor  0.298039215686275   0   1 
		transparency  1  
	}
	}	
 
	 geometry IndexedFaceSet {
	 		solid TRUE 	 
		coord Coordinate {
			 point [
			  3.15789473684211 1.92828604607537 0.842105263157895  
			   3.15789473684211 1.98775701172880 0.631578947368421  
			   3.21999498668387 1.89473684210526 0.842105263157895  
		 ]
	 }
	 coordIndex [	0 1 2	] 
	}	 
 }
 

 Shape { 
	appearance Appearance {
		 material Material {
		diffuseColor  0.298039215686275   0   1 
		transparency  1  
	}
	}	
 
	 geometry IndexedFaceSet {
	 		solid TRUE 	 
		coord Coordinate {
			 point [
			  3.15789473684211 1.98775701172880 0.631578947368421  
			   3.31406492484386 1.89473684210526 0.631578947368421  
			   3.21999498668387 1.89473684210526 0.842105263157895  
		 ]
	 }
	 coordIndex [	0 1 2	] 
	}	 
 }
 

 Shape { 
	appearance Appearance {
		 material Material {
		diffuseColor  0.298039215686275   0   1 
		transparency  1  
	}
	}	
 
	 geometry IndexedFaceSet {
	 		solid TRUE 	 
		coord Coordinate {
			 point [
			  2.82523666004679 1.89473684210526 0.842105263157895  
			   2.94736842105263 1.93961349938553 0.842105263157895  
			   2.94736842105263 1.89473684210526 0.921181140302949  
		 ]
	 }
	 coordIndex [	0 1 2	] 
	}	 
 }
 

 Shape { 
	appearance Appearance {
		 material Material {
		diffuseColor  0.298039215686275   0   1 
		transparency  1  
	}
	}	
 
	 geometry IndexedFaceSet {
	 		solid TRUE 	 
		coord Coordinate {
			 point [
			  2.94736842105263 1.93961349938553 0.842105263157895  
			   3.15789473684211 1.92828604607537 0.842105263157895  
			   2.94736842105263 1.89473684210526 0.921181140302949  
		 ]
	 }
	 coordIndex [	0 1 2	] 
	}	 
 }
 

 Shape { 
	appearance Appearance {
		 material Material {
		diffuseColor  0.298039215686275   0   1 
		transparency  1  
	}
	}	
 
	 geometry IndexedFaceSet {
	 		solid TRUE 	 
		coord Coordinate {
			 point [
			  3.15789473684211 1.92828604607537 0.842105263157895  
			   3.15789473684211 1.89473684210526 0.900499977781326  
			   2.94736842105263 1.89473684210526 0.921181140302949  
		 ]
	 }
	 coordIndex [	0 1 2	] 
	}	 
 }
 

 Shape { 
	appearance Appearance {
		 material Material {
		diffuseColor  0.298039215686275   0   1 
		transparency  1  
	}
	}	
 
	 geometry IndexedFaceSet {
	 		solid TRUE 	 
		coord Coordinate {
			 point [
			  3.15789473684211 1.89473684210526 0.900499977781326  
			   3.15789473684211 1.92828604607537 0.842105263157895  
			   3.21999498668387 1.89473684210526 0.842105263157895  
		 ]
	 }
	 coordIndex [	0 1 2	] 
	}	 
 }
 

 Shape { 
	appearance Appearance {
		 material Material {
		diffuseColor  0.298039215686275   0   1 
		transparency  1  
	}
	}	
 
	 geometry IndexedFaceSet {
	 		solid TRUE 	 
		coord Coordinate {
			 point [
			  1.89473684210526 1.89473684210526 2.93437247572245  
			   1.89473684210526 1.90145243437092 2.94736842105263  
			   1.87741310527429 1.89473684210526 2.94736842105263  
		 ]
	 }
	 coordIndex [	0 1 2	] 
	}	 
 }
 

 Shape { 
	appearance Appearance {
		 material Material {
		diffuseColor  0.298039215686275   0   1 
		transparency  1  
	}
	}	
 
	 geometry IndexedFaceSet {
	 		solid TRUE 	 
		coord Coordinate {
			 point [
			  1.89473684210526 1.89473684210526 2.93437247572245  
			   2.10526315789474 1.89473684210526 2.87765931167138  
			   1.89473684210526 1.90145243437092 2.94736842105263  
		 ]
	 }
	 coordIndex [	0 1 2	] 
	}	 
 }
 

 Shape { 
	appearance Appearance {
		 material Material {
		diffuseColor  0.298039215686275   0   1 
		transparency  1  
	}
	}	
 
	 geometry IndexedFaceSet {
	 		solid TRUE 	 
		coord Coordinate {
			 point [
			  2.10526315789474 1.89473684210526 2.87765931167138  
			   2.10526315789474 1.93046561704726 2.94736842105263  
			   1.89473684210526 1.90145243437092 2.94736842105263  
		 ]
	 }
	 coordIndex [	0 1 2	] 
	}	 
 }
 

 Shape { 
	appearance Appearance {
		 material Material {
		diffuseColor  0.298039215686275   0   1 
		transparency  1  
	}
	}	
 
	 geometry IndexedFaceSet {
	 		solid TRUE 	 
		coord Coordinate {
			 point [
			  2.10526315789474 1.89473684210526 2.87765931167138  
			   2.31578947368421 1.89473684210526 2.90186069058781  
			   2.10526315789474 1.93046561704726 2.94736842105263  
		 ]
	 }
	 coordIndex [	0 1 2	] 
	}	 
 }
 

 Shape { 
	appearance Appearance {
		 material Material {
		diffuseColor  0.298039215686275   0   1 
		transparency  1  
	}
	}	
 
	 geometry IndexedFaceSet {
	 		solid TRUE 	 
		coord Coordinate {
			 point [
			  2.31578947368421 1.89473684210526 2.90186069058781  
			   2.31578947368421 1.91688505963719 2.94736842105263  
			   2.10526315789474 1.93046561704726 2.94736842105263  
		 ]
	 }
	 coordIndex [	0 1 2	] 
	}	 
 }
 

 Shape { 
	appearance Appearance {
		 material Material {
		diffuseColor  0.298039215686275   0   1 
		transparency  1  
	}
	}	
 
	 geometry IndexedFaceSet {
	 		solid TRUE 	 
		coord Coordinate {
			 point [
			  2.31578947368421 1.91688505963719 2.94736842105263  
			   2.31578947368421 1.89473684210526 2.90186069058781  
			   2.447172597867 1.89473684210526 2.94736842105263  
		 ]
	 }
	 coordIndex [	0 1 2	] 
	}	 
 }
 

 Shape { 
	appearance Appearance {
		 material Material {
		diffuseColor  0.298039215686275   0   1 
		transparency  1  
	}
	}	
 
	 geometry IndexedFaceSet {
	 		solid TRUE 	 
		coord Coordinate {
			 point [
			  1.89473684210526 1.90145243437092 2.94736842105263  
			   1.89473684210526 1.96648916195237 3.15789473684211  
			   1.87741310527429 1.89473684210526 2.94736842105263  
		 ]
	 }
	 coordIndex [	0 1 2	] 
	}	 
 }
 

 Shape { 
	appearance Appearance {
		 material Material {
		diffuseColor  0.298039215686275   0   1 
		transparency  1  
	}
	}	
 
	 geometry IndexedFaceSet {
	 		solid TRUE 	 
		coord Coordinate {
			 point [
			  1.89473684210526 1.96648916195237 3.15789473684211  
			   1.74638403477683 1.89473684210526 3.15789473684211  
			   1.87741310527429 1.89473684210526 2.94736842105263  
		 ]
	 }
	 coordIndex [	0 1 2	] 
	}	 
 }
 

 Shape { 
	appearance Appearance {
		 material Material {
		diffuseColor  0.298039215686275   0   1 
		transparency  1  
	}
	}	
 
	 geometry IndexedFaceSet {
	 		solid TRUE 	 
		coord Coordinate {
			 point [
			  2.10526315789474 1.99779661360069 3.15789473684211  
			   1.89473684210526 1.90145243437092 2.94736842105263  
			   2.10526315789474 1.93046561704726 2.94736842105263  
		 ]
	 }
	 coordIndex [	0 1 2	] 
	}	 
 }
 

 Shape { 
	appearance Appearance {
		 material Material {
		diffuseColor  0.298039215686275   0   1 
		transparency  1  
	}
	}	
 
	 geometry IndexedFaceSet {
	 		solid TRUE 	 
		coord Coordinate {
			 point [
			  2.10526315789474 1.99779661360069 3.15789473684211  
			   1.89473684210526 1.96648916195237 3.15789473684211  
			   1.89473684210526 1.90145243437092 2.94736842105263  
		 ]
	 }
	 coordIndex [	0 1 2	] 
	}	 
 }
 

 Shape { 
	appearance Appearance {
		 material Material {
		diffuseColor  0.298039215686275   0   1 
		transparency  1  
	}
	}	
 
	 geometry IndexedFaceSet {
	 		solid TRUE 	 
		coord Coordinate {
			 point [
			  2.31578947368421 1.98368867460110 3.15789473684211  
			   2.10526315789474 1.93046561704726 2.94736842105263  
			   2.31578947368421 1.91688505963719 2.94736842105263  
		 ]
	 }
	 coordIndex [	0 1 2	] 
	}	 
 }
 

 Shape { 
	appearance Appearance {
		 material Material {
		diffuseColor  0.298039215686275   0   1 
		transparency  1  
	}
	}	
 
	 geometry IndexedFaceSet {
	 		solid TRUE 	 
		coord Coordinate {
			 point [
			  2.31578947368421 1.98368867460110 3.15789473684211  
			   2.10526315789474 1.99779661360069 3.15789473684211  
			   2.10526315789474 1.93046561704726 2.94736842105263  
		 ]
	 }
	 coordIndex [	0 1 2	] 
	}	 
 }
 

 Shape { 
	appearance Appearance {
		 material Material {
		diffuseColor  0.298039215686275   0   1 
		transparency  1  
	}
	}	
 
	 geometry IndexedFaceSet {
	 		solid TRUE 	 
		coord Coordinate {
			 point [
			  2.52631578947368 1.89473684210526 2.98766395791302  
			   2.52631578947368 1.94542540309694 3.15789473684211  
			   2.447172597867 1.89473684210526 2.94736842105263  
		 ]
	 }
	 coordIndex [	0 1 2	] 
	}	 
 }
 

 Shape { 
	appearance Appearance {
		 material Material {
		diffuseColor  0.298039215686275   0   1 
		transparency  1  
	}
	}	
 
	 geometry IndexedFaceSet {
	 		solid TRUE 	 
		coord Coordinate {
			 point [
			  2.447172597867 1.89473684210526 2.94736842105263  
			   2.52631578947368 1.94542540309694 3.15789473684211  
			   2.31578947368421 1.91688505963719 2.94736842105263  
		 ]
	 }
	 coordIndex [	0 1 2	] 
	}	 
 }
 

 Shape { 
	appearance Appearance {
		 material Material {
		diffuseColor  0.298039215686275   0   1 
		transparency  1  
	}
	}	
 
	 geometry IndexedFaceSet {
	 		solid TRUE 	 
		coord Coordinate {
			 point [
			  2.52631578947368 1.94542540309694 3.15789473684211  
			   2.31578947368421 1.98368867460110 3.15789473684211  
			   2.31578947368421 1.91688505963719 2.94736842105263  
		 ]
	 }
	 coordIndex [	0 1 2	] 
	}	 
 }
 

 Shape { 
	appearance Appearance {
		 material Material {
		diffuseColor  0.298039215686275   0   1 
		transparency  1  
	}
	}	
 
	 geometry IndexedFaceSet {
	 		solid TRUE 	 
		coord Coordinate {
			 point [
			  2.52631578947368 1.89473684210526 2.98766395791302  
			   2.73684210526316 1.89473684210526 3.14799646717526  
			   2.52631578947368 1.94542540309694 3.15789473684211  
		 ]
	 }
	 coordIndex [	0 1 2	] 
	}	 
 }
 

 Shape { 
	appearance Appearance {
		 material Material {
		diffuseColor  0.298039215686275   0   1 
		transparency  1  
	}
	}	
 
	 geometry IndexedFaceSet {
	 		solid TRUE 	 
		coord Coordinate {
			 point [
			  2.73684210526316 1.89473684210526 3.14799646717526  
			   2.73684210526316 1.89733883934635 3.15789473684211  
			   2.52631578947368 1.94542540309694 3.15789473684211  
		 ]
	 }
	 coordIndex [	0 1 2	] 
	}	 
 }
 

 Shape { 
	appearance Appearance {
		 material Material {
		diffuseColor  0.298039215686275   0   1 
		transparency  1  
	}
	}	
 
	 geometry IndexedFaceSet {
	 		solid TRUE 	 
		coord Coordinate {
			 point [
			  2.73684210526316 1.89733883934635 3.15789473684211  
			   2.73684210526316 1.89473684210526 3.14799646717526  
			   2.74773835680078 1.89473684210526 3.15789473684211  
		 ]
	 }
	 coordIndex [	0 1 2	] 
	}	 
 }
 

 Shape { 
	appearance Appearance {
		 material Material {
		diffuseColor  0.298039215686275   0   1 
		transparency  1  
	}
	}	
 
	 geometry IndexedFaceSet {
	 		solid TRUE 	 
		coord Coordinate {
			 point [
			  1.89473684210526 1.96648916195237 3.15789473684211  
			   1.89473684210526 1.97694517334177 3.36842105263158  
			   1.74638403477683 1.89473684210526 3.15789473684211  
		 ]
	 }
	 coordIndex [	0 1 2	] 
	}	 
 }
 

 Shape { 
	appearance Appearance {
		 material Material {
		diffuseColor  0.298039215686275   0   1 
		transparency  1  
	}
	}	
 
	 geometry IndexedFaceSet {
	 		solid TRUE 	 
		coord Coordinate {
			 point [
			  1.89473684210526 1.97694517334177 3.36842105263158  
			   1.75379793239572 1.89473684210526 3.36842105263158  
			   1.74638403477683 1.89473684210526 3.15789473684211  
		 ]
	 }
	 coordIndex [	0 1 2	] 
	}	 
 }
 

 Shape { 
	appearance Appearance {
		 material Material {
		diffuseColor  0.298039215686275   0   1 
		transparency  1  
	}
	}	
 
	 geometry IndexedFaceSet {
	 		solid TRUE 	 
		coord Coordinate {
			 point [
			  2.10526315789474 2.01878069985954 3.36842105263158  
			   1.89473684210526 1.96648916195237 3.15789473684211  
			   2.10526315789474 1.99779661360069 3.15789473684211  
		 ]
	 }
	 coordIndex [	0 1 2	] 
	}	 
 }
 

 Shape { 
	appearance Appearance {
		 material Material {
		diffuseColor  0.298039215686275   0   1 
		transparency  1  
	}
	}	
 
	 geometry IndexedFaceSet {
	 		solid TRUE 	 
		coord Coordinate {
			 point [
			  2.10526315789474 2.01878069985954 3.36842105263158  
			   1.89473684210526 1.97694517334177 3.36842105263158  
			   1.89473684210526 1.96648916195237 3.15789473684211  
		 ]
	 }
	 coordIndex [	0 1 2	] 
	}	 
 }
 

 Shape { 
	appearance Appearance {
		 material Material {
		diffuseColor  0.298039215686275   0   1 
		transparency  1  
	}
	}	
 
	 geometry IndexedFaceSet {
	 		solid TRUE 	 
		coord Coordinate {
			 point [
			  2.31578947368421 2.00792318764287 3.36842105263158  
			   2.10526315789474 1.99779661360069 3.15789473684211  
			   2.31578947368421 1.98368867460110 3.15789473684211  
		 ]
	 }
	 coordIndex [	0 1 2	] 
	}	 
 }
 

 Shape { 
	appearance Appearance {
		 material Material {
		diffuseColor  0.298039215686275   0   1 
		transparency  1  
	}
	}	
 
	 geometry IndexedFaceSet {
	 		solid TRUE 	 
		coord Coordinate {
			 point [
			  2.31578947368421 2.00792318764287 3.36842105263158  
			   2.10526315789474 2.01878069985954 3.36842105263158  
			   2.10526315789474 1.99779661360069 3.15789473684211  
		 ]
	 }
	 coordIndex [	0 1 2	] 
	}	 
 }
 

 Shape { 
	appearance Appearance {
		 material Material {
		diffuseColor  0.298039215686275   0   1 
		transparency  1  
	}
	}	
 
	 geometry IndexedFaceSet {
	 		solid TRUE 	 
		coord Coordinate {
			 point [
			  2.52631578947368 1.9683782743234 3.36842105263158  
			   2.31578947368421 1.98368867460110 3.15789473684211  
			   2.52631578947368 1.94542540309694 3.15789473684211  
		 ]
	 }
	 coordIndex [	0 1 2	] 
	}	 
 }
 

 Shape { 
	appearance Appearance {
		 material Material {
		diffuseColor  0.298039215686275   0   1 
		transparency  1  
	}
	}	
 
	 geometry IndexedFaceSet {
	 		solid TRUE 	 
		coord Coordinate {
			 point [
			  2.52631578947368 1.9683782743234 3.36842105263158  
			   2.31578947368421 2.00792318764287 3.36842105263158  
			   2.31578947368421 1.98368867460110 3.15789473684211  
		 ]
	 }
	 coordIndex [	0 1 2	] 
	}	 
 }
 

 Shape { 
	appearance Appearance {
		 material Material {
		diffuseColor  0.298039215686275   0   1 
		transparency  1  
	}
	}	
 
	 geometry IndexedFaceSet {
	 		solid TRUE 	 
		coord Coordinate {
			 point [
			  2.73684210526316 1.91735923314916 3.36842105263158  
			   2.52631578947368 1.94542540309694 3.15789473684211  
			   2.73684210526316 1.89733883934635 3.15789473684211  
		 ]
	 }
	 coordIndex [	0 1 2	] 
	}	 
 }
 

 Shape { 
	appearance Appearance {
		 material Material {
		diffuseColor  0.298039215686275   0   1 
		transparency  1  
	}
	}	
 
	 geometry IndexedFaceSet {
	 		solid TRUE 	 
		coord Coordinate {
			 point [
			  2.73684210526316 1.91735923314916 3.36842105263158  
			   2.52631578947368 1.9683782743234 3.36842105263158  
			   2.52631578947368 1.94542540309694 3.15789473684211  
		 ]
	 }
	 coordIndex [	0 1 2	] 
	}	 
 }
 

 Shape { 
	appearance Appearance {
		 material Material {
		diffuseColor  0.298039215686275   0   1 
		transparency  1  
	}
	}	
 
	 geometry IndexedFaceSet {
	 		solid TRUE 	 
		coord Coordinate {
			 point [
			  2.73684210526316 1.91735923314916 3.36842105263158  
			   2.73684210526316 1.89733883934635 3.15789473684211  
			   2.8292414997716 1.89473684210526 3.36842105263158  
		 ]
	 }
	 coordIndex [	0 1 2	] 
	}	 
 }
 

 Shape { 
	appearance Appearance {
		 material Material {
		diffuseColor  0.298039215686275   0   1 
		transparency  1  
	}
	}	
 
	 geometry IndexedFaceSet {
	 		solid TRUE 	 
		coord Coordinate {
			 point [
			  2.73684210526316 1.89733883934635 3.15789473684211  
			   2.74773835680078 1.89473684210526 3.15789473684211  
			   2.8292414997716 1.89473684210526 3.36842105263158  
		 ]
	 }
	 coordIndex [	0 1 2	] 
	}	 
 }
 

 Shape { 
	appearance Appearance {
		 material Material {
		diffuseColor  0.298039215686275   0   1 
		transparency  1  
	}
	}	
 
	 geometry IndexedFaceSet {
	 		solid TRUE 	 
		coord Coordinate {
			 point [
			  1.89473684210526 1.97694517334177 3.36842105263158  
			   1.89473684210526 1.92501887322472 3.57894736842105  
			   1.75379793239572 1.89473684210526 3.36842105263158  
		 ]
	 }
	 coordIndex [	0 1 2	] 
	}	 
 }
 

 Shape { 
	appearance Appearance {
		 material Material {
		diffuseColor  0.298039215686275   0   1 
		transparency  1  
	}
	}	
 
	 geometry IndexedFaceSet {
	 		solid TRUE 	 
		coord Coordinate {
			 point [
			  1.89473684210526 1.92501887322472 3.57894736842105  
			   1.85048748286358 1.89473684210526 3.57894736842105  
			   1.75379793239572 1.89473684210526 3.36842105263158  
		 ]
	 }
	 coordIndex [	0 1 2	] 
	}	 
 }
 

 Shape { 
	appearance Appearance {
		 material Material {
		diffuseColor  0.298039215686275   0   1 
		transparency  1  
	}
	}	
 
	 geometry IndexedFaceSet {
	 		solid TRUE 	 
		coord Coordinate {
			 point [
			  2.10526315789474 1.98914892930962 3.57894736842105  
			   1.89473684210526 1.97694517334177 3.36842105263158  
			   2.10526315789474 2.01878069985954 3.36842105263158  
		 ]
	 }
	 coordIndex [	0 1 2	] 
	}	 
 }
 

 Shape { 
	appearance Appearance {
		 material Material {
		diffuseColor  0.298039215686275   0   1 
		transparency  1  
	}
	}	
 
	 geometry IndexedFaceSet {
	 		solid TRUE 	 
		coord Coordinate {
			 point [
			  2.10526315789474 1.98914892930962 3.57894736842105  
			   1.89473684210526 1.92501887322472 3.57894736842105  
			   1.89473684210526 1.97694517334177 3.36842105263158  
		 ]
	 }
	 coordIndex [	0 1 2	] 
	}	 
 }
 

 Shape { 
	appearance Appearance {
		 material Material {
		diffuseColor  0.298039215686275   0   1 
		transparency  1  
	}
	}	
 
	 geometry IndexedFaceSet {
	 		solid TRUE 	 
		coord Coordinate {
			 point [
			  2.31578947368421 1.98696124614981 3.57894736842105  
			   2.10526315789474 2.01878069985954 3.36842105263158  
			   2.31578947368421 2.00792318764287 3.36842105263158  
		 ]
	 }
	 coordIndex [	0 1 2	] 
	}	 
 }
 

 Shape { 
	appearance Appearance {
		 material Material {
		diffuseColor  0.298039215686275   0   1 
		transparency  1  
	}
	}	
 
	 geometry IndexedFaceSet {
	 		solid TRUE 	 
		coord Coordinate {
			 point [
			  2.31578947368421 1.98696124614981 3.57894736842105  
			   2.10526315789474 1.98914892930962 3.57894736842105  
			   2.10526315789474 2.01878069985954 3.36842105263158  
		 ]
	 }
	 coordIndex [	0 1 2	] 
	}	 
 }
 

 Shape { 
	appearance Appearance {
		 material Material {
		diffuseColor  0.298039215686275   0   1 
		transparency  1  
	}
	}	
 
	 geometry IndexedFaceSet {
	 		solid TRUE 	 
		coord Coordinate {
			 point [
			  2.52631578947368 1.94858144175908 3.57894736842105  
			   2.31578947368421 2.00792318764287 3.36842105263158  
			   2.52631578947368 1.9683782743234 3.36842105263158  
		 ]
	 }
	 coordIndex [	0 1 2	] 
	}	 
 }
 

 Shape { 
	appearance Appearance {
		 material Material {
		diffuseColor  0.298039215686275   0   1 
		transparency  1  
	}
	}	
 
	 geometry IndexedFaceSet {
	 		solid TRUE 	 
		coord Coordinate {
			 point [
			  2.52631578947368 1.94858144175908 3.57894736842105  
			   2.31578947368421 1.98696124614981 3.57894736842105  
			   2.31578947368421 2.00792318764287 3.36842105263158  
		 ]
	 }
	 coordIndex [	0 1 2	] 
	}	 
 }
 

 Shape { 
	appearance Appearance {
		 material Material {
		diffuseColor  0.298039215686275   0   1 
		transparency  1  
	}
	}	
 
	 geometry IndexedFaceSet {
	 		solid TRUE 	 
		coord Coordinate {
			 point [
			  2.73684210526316 1.89606045024052 3.57894736842105  
			   2.52631578947368 1.9683782743234 3.36842105263158  
			   2.73684210526316 1.91735923314916 3.36842105263158  
		 ]
	 }
	 coordIndex [	0 1 2	] 
	}	 
 }
 

 Shape { 
	appearance Appearance {
		 material Material {
		diffuseColor  0.298039215686275   0   1 
		transparency  1  
	}
	}	
 
	 geometry IndexedFaceSet {
	 		solid TRUE 	 
		coord Coordinate {
			 point [
			  2.73684210526316 1.89606045024052 3.57894736842105  
			   2.52631578947368 1.94858144175908 3.57894736842105  
			   2.52631578947368 1.9683782743234 3.36842105263158  
		 ]
	 }
	 coordIndex [	0 1 2	] 
	}	 
 }
 

 Shape { 
	appearance Appearance {
		 material Material {
		diffuseColor  0.298039215686275   0   1 
		transparency  1  
	}
	}	
 
	 geometry IndexedFaceSet {
	 		solid TRUE 	 
		coord Coordinate {
			 point [
			  2.73684210526316 1.89606045024052 3.57894736842105  
			   2.73684210526316 1.91735923314916 3.36842105263158  
			   2.74240401680087 1.89473684210526 3.57894736842105  
		 ]
	 }
	 coordIndex [	0 1 2	] 
	}	 
 }
 

 Shape { 
	appearance Appearance {
		 material Material {
		diffuseColor  0.298039215686275   0   1 
		transparency  1  
	}
	}	
 
	 geometry IndexedFaceSet {
	 		solid TRUE 	 
		coord Coordinate {
			 point [
			  2.73684210526316 1.91735923314916 3.36842105263158  
			   2.8292414997716 1.89473684210526 3.36842105263158  
			   2.74240401680087 1.89473684210526 3.57894736842105  
		 ]
	 }
	 coordIndex [	0 1 2	] 
	}	 
 }
 

 Shape { 
	appearance Appearance {
		 material Material {
		diffuseColor  0.298039215686275   0   1 
		transparency  1  
	}
	}	
 
	 geometry IndexedFaceSet {
	 		solid TRUE 	 
		coord Coordinate {
			 point [
			  1.85048748286358 1.89473684210526 3.57894736842105  
			   1.89473684210526 1.92501887322472 3.57894736842105  
			   1.89473684210526 1.89473684210526 3.63218483315370  
		 ]
	 }
	 coordIndex [	0 1 2	] 
	}	 
 }
 

 Shape { 
	appearance Appearance {
		 material Material {
		diffuseColor  0.298039215686275   0   1 
		transparency  1  
	}
	}	
 
	 geometry IndexedFaceSet {
	 		solid TRUE 	 
		coord Coordinate {
			 point [
			  1.89473684210526 1.92501887322472 3.57894736842105  
			   2.10526315789474 1.98914892930962 3.57894736842105  
			   1.89473684210526 1.89473684210526 3.63218483315370  
		 ]
	 }
	 coordIndex [	0 1 2	] 
	}	 
 }
 

 Shape { 
	appearance Appearance {
		 material Material {
		diffuseColor  0.298039215686275   0   1 
		transparency  1  
	}
	}	
 
	 geometry IndexedFaceSet {
	 		solid TRUE 	 
		coord Coordinate {
			 point [
			  2.10526315789474 1.98914892930962 3.57894736842105  
			   2.10526315789474 1.89473684210526 3.78414631076232  
			   1.89473684210526 1.89473684210526 3.63218483315370  
		 ]
	 }
	 coordIndex [	0 1 2	] 
	}	 
 }
 

 Shape { 
	appearance Appearance {
		 material Material {
		diffuseColor  0.298039215686275   0   1 
		transparency  1  
	}
	}	
 
	 geometry IndexedFaceSet {
	 		solid TRUE 	 
		coord Coordinate {
			 point [
			  2.10526315789474 1.89473684210526 3.78414631076232  
			   2.10526315789474 1.98914892930962 3.57894736842105  
			   2.14343452295438 1.89473684210526 3.78947368421053  
		 ]
	 }
	 coordIndex [	0 1 2	] 
	}	 
 }
 

 Shape { 
	appearance Appearance {
		 material Material {
		diffuseColor  0.298039215686275   0   1 
		transparency  1  
	}
	}	
 
	 geometry IndexedFaceSet {
	 		solid TRUE 	 
		coord Coordinate {
			 point [
			  2.14343452295438 1.89473684210526 3.78947368421053  
			   2.10526315789474 1.98914892930962 3.57894736842105  
			   2.31578947368421 1.90651109963357 3.78947368421053  
		 ]
	 }
	 coordIndex [	0 1 2	] 
	}	 
 }
 

 Shape { 
	appearance Appearance {
		 material Material {
		diffuseColor  0.298039215686275   0   1 
		transparency  1  
	}
	}	
 
	 geometry IndexedFaceSet {
	 		solid TRUE 	 
		coord Coordinate {
			 point [
			  2.10526315789474 1.98914892930962 3.57894736842105  
			   2.31578947368421 1.98696124614981 3.57894736842105  
			   2.31578947368421 1.90651109963357 3.78947368421053  
		 ]
	 }
	 coordIndex [	0 1 2	] 
	}	 
 }
 

 Shape { 
	appearance Appearance {
		 material Material {
		diffuseColor  0.298039215686275   0   1 
		transparency  1  
	}
	}	
 
	 geometry IndexedFaceSet {
	 		solid TRUE 	 
		coord Coordinate {
			 point [
			  2.38833811245884 1.89473684210526 3.78947368421053  
			   2.31578947368421 1.90651109963357 3.78947368421053  
			   2.52631578947368 1.89473684210526 3.73566110343730  
		 ]
	 }
	 coordIndex [	0 1 2	] 
	}	 
 }
 

 Shape { 
	appearance Appearance {
		 material Material {
		diffuseColor  0.298039215686275   0   1 
		transparency  1  
	}
	}	
 
	 geometry IndexedFaceSet {
	 		solid TRUE 	 
		coord Coordinate {
			 point [
			  2.52631578947368 1.89473684210526 3.73566110343730  
			   2.31578947368421 1.90651109963357 3.78947368421053  
			   2.52631578947368 1.94858144175908 3.57894736842105  
		 ]
	 }
	 coordIndex [	0 1 2	] 
	}	 
 }
 

 Shape { 
	appearance Appearance {
		 material Material {
		diffuseColor  0.298039215686275   0   1 
		transparency  1  
	}
	}	
 
	 geometry IndexedFaceSet {
	 		solid TRUE 	 
		coord Coordinate {
			 point [
			  2.31578947368421 1.90651109963357 3.78947368421053  
			   2.31578947368421 1.98696124614981 3.57894736842105  
			   2.52631578947368 1.94858144175908 3.57894736842105  
		 ]
	 }
	 coordIndex [	0 1 2	] 
	}	 
 }
 

 Shape { 
	appearance Appearance {
		 material Material {
		diffuseColor  0.298039215686275   0   1 
		transparency  1  
	}
	}	
 
	 geometry IndexedFaceSet {
	 		solid TRUE 	 
		coord Coordinate {
			 point [
			  2.52631578947368 1.94858144175908 3.57894736842105  
			   2.73684210526316 1.89606045024052 3.57894736842105  
			   2.52631578947368 1.89473684210526 3.73566110343730  
		 ]
	 }
	 coordIndex [	0 1 2	] 
	}	 
 }
 

 Shape { 
	appearance Appearance {
		 material Material {
		diffuseColor  0.298039215686275   0   1 
		transparency  1  
	}
	}	
 
	 geometry IndexedFaceSet {
	 		solid TRUE 	 
		coord Coordinate {
			 point [
			  2.73684210526316 1.89606045024052 3.57894736842105  
			   2.73684210526316 1.89473684210526 3.58328354537191  
			   2.52631578947368 1.89473684210526 3.73566110343730  
		 ]
	 }
	 coordIndex [	0 1 2	] 
	}	 
 }
 

 Shape { 
	appearance Appearance {
		 material Material {
		diffuseColor  0.298039215686275   0   1 
		transparency  1  
	}
	}	
 
	 geometry IndexedFaceSet {
	 		solid TRUE 	 
		coord Coordinate {
			 point [
			  2.73684210526316 1.89473684210526 3.58328354537191  
			   2.73684210526316 1.89606045024052 3.57894736842105  
			   2.74240401680087 1.89473684210526 3.57894736842105  
		 ]
	 }
	 coordIndex [	0 1 2	] 
	}	 
 }
 

 Shape { 
	appearance Appearance {
		 material Material {
		diffuseColor  0.298039215686275   0   1 
		transparency  1  
	}
	}	
 
	 geometry IndexedFaceSet {
	 		solid TRUE 	 
		coord Coordinate {
			 point [
			  2.14343452295438 1.89473684210526 3.78947368421053  
			   2.31578947368421 1.90651109963357 3.78947368421053  
			   2.31578947368421 1.89473684210526 3.80749250544294  
		 ]
	 }
	 coordIndex [	0 1 2	] 
	}	 
 }
 

 Shape { 
	appearance Appearance {
		 material Material {
		diffuseColor  0.298039215686275   0   1 
		transparency  1  
	}
	}	
 
	 geometry IndexedFaceSet {
	 		solid TRUE 	 
		coord Coordinate {
			 point [
			  2.31578947368421 1.89473684210526 3.80749250544294  
			   2.31578947368421 1.90651109963357 3.78947368421053  
			   2.38833811245884 1.89473684210526 3.78947368421053  
		 ]
	 }
	 coordIndex [	0 1 2	] 
	}	 
 }
 

 Shape { 
	appearance Appearance {
		 material Material {
		diffuseColor  0   1   0.301960784313725 
		transparency  0.75  
	}
	}	
 
	 geometry IndexedFaceSet {
	 		solid TRUE 	 
		coord Coordinate {
			 point [
			  2.52631578947368 0.842105263157895 0.206582125662566  
			   2.52344383909732 0.842105263157895 0.210526315789474  
			   2.52631578947368 0.839737526887632 0.210526315789474  
		 ]
	 }
	 coordIndex [	0 1 2	] 
	}	 
 }
 

 Shape { 
	appearance Appearance {
		 material Material {
		diffuseColor  0   1   0.301960784313725 
		transparency  0.75  
	}
	}	
 
	 geometry IndexedFaceSet {
	 		solid TRUE 	 
		coord Coordinate {
			 point [
			  2.52631578947368 0.842105263157895 0.206582125662566  
			   2.52631578947368 0.839737526887632 0.210526315789474  
			   2.72666305460597 0.842105263157895 0  
		 ]
	 }
	 coordIndex [	0 1 2	] 
	}	 
 }
 

 Shape { 
	appearance Appearance {
		 material Material {
		diffuseColor  0   1   0.301960784313725 
		transparency  0.75  
	}
	}	
 
	 geometry IndexedFaceSet {
	 		solid TRUE 	 
		coord Coordinate {
			 point [
			  2.72666305460597 0.842105263157895 0  
			   2.52631578947368 0.839737526887632 0.210526315789474  
			   2.73684210526316 0.836145457992144 0  
		 ]
	 }
	 coordIndex [	0 1 2	] 
	}	 
 }
 

 Shape { 
	appearance Appearance {
		 material Material {
		diffuseColor  0   1   0.301960784313725 
		transparency  0.75  
	}
	}	
 
	 geometry IndexedFaceSet {
	 		solid TRUE 	 
		coord Coordinate {
			 point [
			  2.52631578947368 0.839737526887632 0.210526315789474  
			   2.73684210526316 0.724654885764416 0.210526315789474  
			   2.73684210526316 0.836145457992144 0  
		 ]
	 }
	 coordIndex [	0 1 2	] 
	}	 
 }
 

 Shape { 
	appearance Appearance {
		 material Material {
		diffuseColor  0   1   0.301960784313725 
		transparency  0.75  
	}
	}	
 
	 geometry IndexedFaceSet {
	 		solid TRUE 	 
		coord Coordinate {
			 point [
			  2.94736842105263 0.698222330401661 0.210526315789474  
			   2.94736842105263 0.793282648078424 0  
			   2.73684210526316 0.836145457992144 0  
		 ]
	 }
	 coordIndex [	0 1 2	] 
	}	 
 }
 

 Shape { 
	appearance Appearance {
		 material Material {
		diffuseColor  0   1   0.301960784313725 
		transparency  0.75  
	}
	}	
 
	 geometry IndexedFaceSet {
	 		solid TRUE 	 
		coord Coordinate {
			 point [
			  2.94736842105263 0.698222330401661 0.210526315789474  
			   2.73684210526316 0.836145457992144 0  
			   2.73684210526316 0.724654885764416 0.210526315789474  
		 ]
	 }
	 coordIndex [	0 1 2	] 
	}	 
 }
 

 Shape { 
	appearance Appearance {
		 material Material {
		diffuseColor  0   1   0.301960784313725 
		transparency  0.75  
	}
	}	
 
	 geometry IndexedFaceSet {
	 		solid TRUE 	 
		coord Coordinate {
			 point [
			  3.15789473684211 0.748764683365842 0.210526315789474  
			   3.15789473684211 0.841968410062303 0  
			   2.94736842105263 0.793282648078424 0  
		 ]
	 }
	 coordIndex [	0 1 2	] 
	}	 
 }
 

 Shape { 
	appearance Appearance {
		 material Material {
		diffuseColor  0   1   0.301960784313725 
		transparency  0.75  
	}
	}	
 
	 geometry IndexedFaceSet {
	 		solid TRUE 	 
		coord Coordinate {
			 point [
			  3.15789473684211 0.748764683365842 0.210526315789474  
			   2.94736842105263 0.793282648078424 0  
			   2.94736842105263 0.698222330401661 0.210526315789474  
		 ]
	 }
	 coordIndex [	0 1 2	] 
	}	 
 }
 

 Shape { 
	appearance Appearance {
		 material Material {
		diffuseColor  0   1   0.301960784313725 
		transparency  0.75  
	}
	}	
 
	 geometry IndexedFaceSet {
	 		solid TRUE 	 
		coord Coordinate {
			 point [
			  3.15789473684211 0.841968410062303 0  
			   3.15789473684211 0.748764683365842 0.210526315789474  
			   3.15810724952601 0.842105263157895 0  
		 ]
	 }
	 coordIndex [	0 1 2	] 
	}	 
 }
 

 Shape { 
	appearance Appearance {
		 material Material {
		diffuseColor  0   1   0.301960784313725 
		transparency  0.75  
	}
	}	
 
	 geometry IndexedFaceSet {
	 		solid TRUE 	 
		coord Coordinate {
			 point [
			  3.15789473684211 0.748764683365842 0.210526315789474  
			   3.31195246097166 0.842105263157895 0.210526315789474  
			   3.15810724952601 0.842105263157895 0  
		 ]
	 }
	 coordIndex [	0 1 2	] 
	}	 
 }
 

 Shape { 
	appearance Appearance {
		 material Material {
		diffuseColor  0   1   0.301960784313725 
		transparency  0.75  
	}
	}	
 
	 geometry IndexedFaceSet {
	 		solid TRUE 	 
		coord Coordinate {
			 point [
			  2.52344383909732 0.842105263157895 0.210526315789474  
			   2.44945927575362 0.842105263157895 0.421052631578947  
			   2.52631578947368 0.839737526887632 0.210526315789474  
		 ]
	 }
	 coordIndex [	0 1 2	] 
	}	 
 }
 

 Shape { 
	appearance Appearance {
		 material Material {
		diffuseColor  0   1   0.301960784313725 
		transparency  0.75  
	}
	}	
 
	 geometry IndexedFaceSet {
	 		solid TRUE 	 
		coord Coordinate {
			 point [
			  2.44945927575362 0.842105263157895 0.421052631578947  
			   2.52631578947368 0.784048325582019 0.421052631578947  
			   2.52631578947368 0.839737526887632 0.210526315789474  
		 ]
	 }
	 coordIndex [	0 1 2	] 
	}	 
 }
 

 Shape { 
	appearance Appearance {
		 material Material {
		diffuseColor  0   1   0.301960784313725 
		transparency  0.75  
	}
	}	
 
	 geometry IndexedFaceSet {
	 		solid TRUE 	 
		coord Coordinate {
			 point [
			  2.73684210526316 0.687712240403698 0.421052631578947  
			   2.73684210526316 0.724654885764416 0.210526315789474  
			   2.52631578947368 0.839737526887632 0.210526315789474  
		 ]
	 }
	 coordIndex [	0 1 2	] 
	}	 
 }
 

 Shape { 
	appearance Appearance {
		 material Material {
		diffuseColor  0   1   0.301960784313725 
		transparency  0.75  
	}
	}	
 
	 geometry IndexedFaceSet {
	 		solid TRUE 	 
		coord Coordinate {
			 point [
			  2.73684210526316 0.687712240403698 0.421052631578947  
			   2.52631578947368 0.839737526887632 0.210526315789474  
			   2.52631578947368 0.784048325582019 0.421052631578947  
		 ]
	 }
	 coordIndex [	0 1 2	] 
	}	 
 }
 

 Shape { 
	appearance Appearance {
		 material Material {
		diffuseColor  0   1   0.301960784313725 
		transparency  0.75  
	}
	}	
 
	 geometry IndexedFaceSet {
	 		solid TRUE 	 
		coord Coordinate {
			 point [
			  2.94736842105263 0.673418842262696 0.421052631578947  
			   2.94736842105263 0.698222330401661 0.210526315789474  
			   2.73684210526316 0.724654885764416 0.210526315789474  
		 ]
	 }
	 coordIndex [	0 1 2	] 
	}	 
 }
 

 Shape { 
	appearance Appearance {
		 material Material {
		diffuseColor  0   1   0.301960784313725 
		transparency  0.75  
	}
	}	
 
	 geometry IndexedFaceSet {
	 		solid TRUE 	 
		coord Coordinate {
			 point [
			  2.94736842105263 0.673418842262696 0.421052631578947  
			   2.73684210526316 0.724654885764416 0.210526315789474  
			   2.73684210526316 0.687712240403698 0.421052631578947  
		 ]
	 }
	 coordIndex [	0 1 2	] 
	}	 
 }
 

 Shape { 
	appearance Appearance {
		 material Material {
		diffuseColor  0   1   0.301960784313725 
		transparency  0.75  
	}
	}	
 
	 geometry IndexedFaceSet {
	 		solid TRUE 	 
		coord Coordinate {
			 point [
			  3.15789473684211 0.726261160167275 0.421052631578947  
			   3.15789473684211 0.748764683365842 0.210526315789474  
			   2.94736842105263 0.698222330401661 0.210526315789474  
		 ]
	 }
	 coordIndex [	0 1 2	] 
	}	 
 }
 

 Shape { 
	appearance Appearance {
		 material Material {
		diffuseColor  0   1   0.301960784313725 
		transparency  0.75  
	}
	}	
 
	 geometry IndexedFaceSet {
	 		solid TRUE 	 
		coord Coordinate {
			 point [
			  3.15789473684211 0.726261160167275 0.421052631578947  
			   2.94736842105263 0.698222330401661 0.210526315789474  
			   2.94736842105263 0.673418842262696 0.421052631578947  
		 ]
	 }
	 coordIndex [	0 1 2	] 
	}	 
 }
 

 Shape { 
	appearance Appearance {
		 material Material {
		diffuseColor  0   1   0.301960784313725 
		transparency  0.75  
	}
	}	
 
	 geometry IndexedFaceSet {
	 		solid TRUE 	 
		coord Coordinate {
			 point [
			  3.15789473684211 0.748764683365842 0.210526315789474  
			   3.15789473684211 0.726261160167275 0.421052631578947  
			   3.31195246097166 0.842105263157895 0.210526315789474  
		 ]
	 }
	 coordIndex [	0 1 2	] 
	}	 
 }
 

 Shape { 
	appearance Appearance {
		 material Material {
		diffuseColor  0   1   0.301960784313725 
		transparency  0.75  
	}
	}	
 
	 geometry IndexedFaceSet {
	 		solid TRUE 	 
		coord Coordinate {
			 point [
			  3.15789473684211 0.726261160167275 0.421052631578947  
			   3.36165778148995 0.842105263157895 0.421052631578947  
			   3.31195246097166 0.842105263157895 0.210526315789474  
		 ]
	 }
	 coordIndex [	0 1 2	] 
	}	 
 }
 

 Shape { 
	appearance Appearance {
		 material Material {
		diffuseColor  0   1   0.301960784313725 
		transparency  0.75  
	}
	}	
 
	 geometry IndexedFaceSet {
	 		solid TRUE 	 
		coord Coordinate {
			 point [
			  2.44945927575362 0.842105263157895 0.421052631578947  
			   2.46198595137170 0.842105263157895 0.631578947368421  
			   2.52631578947368 0.784048325582019 0.421052631578947  
		 ]
	 }
	 coordIndex [	0 1 2	] 
	}	 
 }
 

 Shape { 
	appearance Appearance {
		 material Material {
		diffuseColor  0   1   0.301960784313725 
		transparency  0.75  
	}
	}	
 
	 geometry IndexedFaceSet {
	 		solid TRUE 	 
		coord Coordinate {
			 point [
			  2.46198595137170 0.842105263157895 0.631578947368421  
			   2.52631578947368 0.800283204677558 0.631578947368421  
			   2.52631578947368 0.784048325582019 0.421052631578947  
		 ]
	 }
	 coordIndex [	0 1 2	] 
	}	 
 }
 

 Shape { 
	appearance Appearance {
		 material Material {
		diffuseColor  0   1   0.301960784313725 
		transparency  0.75  
	}
	}	
 
	 geometry IndexedFaceSet {
	 		solid TRUE 	 
		coord Coordinate {
			 point [
			  2.73684210526316 0.715683898150525 0.631578947368421  
			   2.73684210526316 0.687712240403698 0.421052631578947  
			   2.52631578947368 0.784048325582019 0.421052631578947  
		 ]
	 }
	 coordIndex [	0 1 2	] 
	}	 
 }
 

 Shape { 
	appearance Appearance {
		 material Material {
		diffuseColor  0   1   0.301960784313725 
		transparency  0.75  
	}
	}	
 
	 geometry IndexedFaceSet {
	 		solid TRUE 	 
		coord Coordinate {
			 point [
			  2.73684210526316 0.715683898150525 0.631578947368421  
			   2.52631578947368 0.784048325582019 0.421052631578947  
			   2.52631578947368 0.800283204677558 0.631578947368421  
		 ]
	 }
	 coordIndex [	0 1 2	] 
	}	 
 }
 

 Shape { 
	appearance Appearance {
		 material Material {
		diffuseColor  0   1   0.301960784313725 
		transparency  0.75  
	}
	}	
 
	 geometry IndexedFaceSet {
	 		solid TRUE 	 
		coord Coordinate {
			 point [
			  2.94736842105263 0.706933043072615 0.631578947368421  
			   2.94736842105263 0.673418842262696 0.421052631578947  
			   2.73684210526316 0.687712240403698 0.421052631578947  
		 ]
	 }
	 coordIndex [	0 1 2	] 
	}	 
 }
 

 Shape { 
	appearance Appearance {
		 material Material {
		diffuseColor  0   1   0.301960784313725 
		transparency  0.75  
	}
	}	
 
	 geometry IndexedFaceSet {
	 		solid TRUE 	 
		coord Coordinate {
			 point [
			  2.94736842105263 0.706933043072615 0.631578947368421  
			   2.73684210526316 0.687712240403698 0.421052631578947  
			   2.73684210526316 0.715683898150525 0.631578947368421  
		 ]
	 }
	 coordIndex [	0 1 2	] 
	}	 
 }
 

 Shape { 
	appearance Appearance {
		 material Material {
		diffuseColor  0   1   0.301960784313725 
		transparency  0.75  
	}
	}	
 
	 geometry IndexedFaceSet {
	 		solid TRUE 	 
		coord Coordinate {
			 point [
			  3.15789473684211 0.758976720451832 0.631578947368421  
			   3.15789473684211 0.726261160167275 0.421052631578947  
			   2.94736842105263 0.673418842262696 0.421052631578947  
		 ]
	 }
	 coordIndex [	0 1 2	] 
	}	 
 }
 

 Shape { 
	appearance Appearance {
		 material Material {
		diffuseColor  0   1   0.301960784313725 
		transparency  0.75  
	}
	}	
 
	 geometry IndexedFaceSet {
	 		solid TRUE 	 
		coord Coordinate {
			 point [
			  3.15789473684211 0.758976720451832 0.631578947368421  
			   2.94736842105263 0.673418842262696 0.421052631578947  
			   2.94736842105263 0.706933043072615 0.631578947368421  
		 ]
	 }
	 coordIndex [	0 1 2	] 
	}	 
 }
 

 Shape { 
	appearance Appearance {
		 material Material {
		diffuseColor  0   1   0.301960784313725 
		transparency  0.75  
	}
	}	
 
	 geometry IndexedFaceSet {
	 		solid TRUE 	 
		coord Coordinate {
			 point [
			  3.15789473684211 0.726261160167275 0.421052631578947  
			   3.15789473684211 0.758976720451832 0.631578947368421  
			   3.36165778148995 0.842105263157895 0.421052631578947  
		 ]
	 }
	 coordIndex [	0 1 2	] 
	}	 
 }
 

 Shape { 
	appearance Appearance {
		 material Material {
		diffuseColor  0   1   0.301960784313725 
		transparency  0.75  
	}
	}	
 
	 geometry IndexedFaceSet {
	 		solid TRUE 	 
		coord Coordinate {
			 point [
			  3.15789473684211 0.758976720451832 0.631578947368421  
			   3.31416128923219 0.842105263157895 0.631578947368421  
			   3.36165778148995 0.842105263157895 0.421052631578947  
		 ]
	 }
	 coordIndex [	0 1 2	] 
	}	 
 }
 

 Shape { 
	appearance Appearance {
		 material Material {
		diffuseColor  0   1   0.301960784313725 
		transparency  0.75  
	}
	}	
 
	 geometry IndexedFaceSet {
	 		solid TRUE 	 
		coord Coordinate {
			 point [
			  2.52631578947368 0.842105263157895 0.732887043825649  
			   2.52631578947368 0.800283204677558 0.631578947368421  
			   2.46198595137170 0.842105263157895 0.631578947368421  
		 ]
	 }
	 coordIndex [	0 1 2	] 
	}	 
 }
 

 Shape { 
	appearance Appearance {
		 material Material {
		diffuseColor  0   1   0.301960784313725 
		transparency  0.75  
	}
	}	
 
	 geometry IndexedFaceSet {
	 		solid TRUE 	 
		coord Coordinate {
			 point [
			  2.65171239307242 0.842105263157895 0.842105263157895  
			   2.73684210526316 0.813435688335433 0.842105263157895  
			   2.52631578947368 0.842105263157895 0.732887043825649  
		 ]
	 }
	 coordIndex [	0 1 2	] 
	}	 
 }
 

 Shape { 
	appearance Appearance {
		 material Material {
		diffuseColor  0   1   0.301960784313725 
		transparency  0.75  
	}
	}	
 
	 geometry IndexedFaceSet {
	 		solid TRUE 	 
		coord Coordinate {
			 point [
			  2.52631578947368 0.842105263157895 0.732887043825649  
			   2.73684210526316 0.813435688335433 0.842105263157895  
			   2.52631578947368 0.800283204677558 0.631578947368421  
		 ]
	 }
	 coordIndex [	0 1 2	] 
	}	 
 }
 

 Shape { 
	appearance Appearance {
		 material Material {
		diffuseColor  0   1   0.301960784313725 
		transparency  0.75  
	}
	}	
 
	 geometry IndexedFaceSet {
	 		solid TRUE 	 
		coord Coordinate {
			 point [
			  2.73684210526316 0.813435688335433 0.842105263157895  
			   2.73684210526316 0.715683898150525 0.631578947368421  
			   2.52631578947368 0.800283204677558 0.631578947368421  
		 ]
	 }
	 coordIndex [	0 1 2	] 
	}	 
 }
 

 Shape { 
	appearance Appearance {
		 material Material {
		diffuseColor  0   1   0.301960784313725 
		transparency  0.75  
	}
	}	
 
	 geometry IndexedFaceSet {
	 		solid TRUE 	 
		coord Coordinate {
			 point [
			  2.94736842105263 0.799278904202473 0.842105263157895  
			   2.94736842105263 0.706933043072615 0.631578947368421  
			   2.73684210526316 0.715683898150525 0.631578947368421  
		 ]
	 }
	 coordIndex [	0 1 2	] 
	}	 
 }
 

 Shape { 
	appearance Appearance {
		 material Material {
		diffuseColor  0   1   0.301960784313725 
		transparency  0.75  
	}
	}	
 
	 geometry IndexedFaceSet {
	 		solid TRUE 	 
		coord Coordinate {
			 point [
			  2.94736842105263 0.799278904202473 0.842105263157895  
			   2.73684210526316 0.715683898150525 0.631578947368421  
			   2.73684210526316 0.813435688335433 0.842105263157895  
		 ]
	 }
	 coordIndex [	0 1 2	] 
	}	 
 }
 

 Shape { 
	appearance Appearance {
		 material Material {
		diffuseColor  0   1   0.301960784313725 
		transparency  0.75  
	}
	}	
 
	 geometry IndexedFaceSet {
	 		solid TRUE 	 
		coord Coordinate {
			 point [
			  3.15789473684211 0.842105263157895 0.838157494474337  
			   3.15789473684211 0.758976720451832 0.631578947368421  
			   3.1488966188057 0.842105263157895 0.842105263157895  
		 ]
	 }
	 coordIndex [	0 1 2	] 
	}	 
 }
 

 Shape { 
	appearance Appearance {
		 material Material {
		diffuseColor  0   1   0.301960784313725 
		transparency  0.75  
	}
	}	
 
	 geometry IndexedFaceSet {
	 		solid TRUE 	 
		coord Coordinate {
			 point [
			  3.1488966188057 0.842105263157895 0.842105263157895  
			   3.15789473684211 0.758976720451832 0.631578947368421  
			   2.94736842105263 0.799278904202473 0.842105263157895  
		 ]
	 }
	 coordIndex [	0 1 2	] 
	}	 
 }
 

 Shape { 
	appearance Appearance {
		 material Material {
		diffuseColor  0   1   0.301960784313725 
		transparency  0.75  
	}
	}	
 
	 geometry IndexedFaceSet {
	 		solid TRUE 	 
		coord Coordinate {
			 point [
			  3.15789473684211 0.758976720451832 0.631578947368421  
			   2.94736842105263 0.706933043072615 0.631578947368421  
			   2.94736842105263 0.799278904202473 0.842105263157895  
		 ]
	 }
	 coordIndex [	0 1 2	] 
	}	 
 }
 

 Shape { 
	appearance Appearance {
		 material Material {
		diffuseColor  0   1   0.301960784313725 
		transparency  0.75  
	}
	}	
 
	 geometry IndexedFaceSet {
	 		solid TRUE 	 
		coord Coordinate {
			 point [
			  3.15789473684211 0.842105263157895 0.838157494474337  
			   3.31416128923219 0.842105263157895 0.631578947368421  
			   3.15789473684211 0.758976720451832 0.631578947368421  
		 ]
	 }
	 coordIndex [	0 1 2	] 
	}	 
 }
 

 Shape { 
	appearance Appearance {
		 material Material {
		diffuseColor  0   1   0.301960784313725 
		transparency  0.75  
	}
	}	
 
	 geometry IndexedFaceSet {
	 		solid TRUE 	 
		coord Coordinate {
			 point [
			  2.73684210526316 0.842105263157895 0.88119305320027  
			   2.73684210526316 0.813435688335433 0.842105263157895  
			   2.65171239307242 0.842105263157895 0.842105263157895  
		 ]
	 }
	 coordIndex [	0 1 2	] 
	}	 
 }
 

 Shape { 
	appearance Appearance {
		 material Material {
		diffuseColor  0   1   0.301960784313725 
		transparency  0.75  
	}
	}	
 
	 geometry IndexedFaceSet {
	 		solid TRUE 	 
		coord Coordinate {
			 point [
			  2.73684210526316 0.842105263157895 0.88119305320027  
			   2.94736842105263 0.842105263157895 0.905811637448211  
			   2.73684210526316 0.813435688335433 0.842105263157895  
		 ]
	 }
	 coordIndex [	0 1 2	] 
	}	 
 }
 

 Shape { 
	appearance Appearance {
		 material Material {
		diffuseColor  0   1   0.301960784313725 
		transparency  0.75  
	}
	}	
 
	 geometry IndexedFaceSet {
	 		solid TRUE 	 
		coord Coordinate {
			 point [
			  2.94736842105263 0.842105263157895 0.905811637448211  
			   2.94736842105263 0.799278904202473 0.842105263157895  
			   2.73684210526316 0.813435688335433 0.842105263157895  
		 ]
	 }
	 coordIndex [	0 1 2	] 
	}	 
 }
 

 Shape { 
	appearance Appearance {
		 material Material {
		diffuseColor  0   1   0.301960784313725 
		transparency  0.75  
	}
	}	
 
	 geometry IndexedFaceSet {
	 		solid TRUE 	 
		coord Coordinate {
			 point [
			  2.94736842105263 0.842105263157895 0.905811637448211  
			   3.1488966188057 0.842105263157895 0.842105263157895  
			   2.94736842105263 0.799278904202473 0.842105263157895  
		 ]
	 }
	 coordIndex [	0 1 2	] 
	}	 
 }
 

 Shape { 
	appearance Appearance {
		 material Material {
		diffuseColor  0   1   0.301960784313725 
		transparency  0.75  
	}
	}	
 
	 geometry IndexedFaceSet {
	 		solid TRUE 	 
		coord Coordinate {
			 point [
			  2.52631578947368 1.00779229952305 0  
			   2.48920128730952 1.05263157894737 0  
			   2.52631578947368 0.842105263157895 0.206582125662566  
		 ]
	 }
	 coordIndex [	0 1 2	] 
	}	 
 }
 

 Shape { 
	appearance Appearance {
		 material Material {
		diffuseColor  0   1   0.301960784313725 
		transparency  0.75  
	}
	}	
 
	 geometry IndexedFaceSet {
	 		solid TRUE 	 
		coord Coordinate {
			 point [
			  2.52631578947368 0.842105263157895 0.206582125662566  
			   2.48920128730952 1.05263157894737 0  
			   2.52344383909732 0.842105263157895 0.210526315789474  
		 ]
	 }
	 coordIndex [	0 1 2	] 
	}	 
 }
 

 Shape { 
	appearance Appearance {
		 material Material {
		diffuseColor  0   1   0.301960784313725 
		transparency  0.75  
	}
	}	
 
	 geometry IndexedFaceSet {
	 		solid TRUE 	 
		coord Coordinate {
			 point [
			  2.48920128730952 1.05263157894737 0  
			   2.32148520139477 1.05263157894737 0.210526315789474  
			   2.52344383909732 0.842105263157895 0.210526315789474  
		 ]
	 }
	 coordIndex [	0 1 2	] 
	}	 
 }
 

 Shape { 
	appearance Appearance {
		 material Material {
		diffuseColor  0   1   0.301960784313725 
		transparency  0.75  
	}
	}	
 
	 geometry IndexedFaceSet {
	 		solid TRUE 	 
		coord Coordinate {
			 point [
			  2.52631578947368 0.842105263157895 0.206582125662566  
			   2.72666305460597 0.842105263157895 0  
			   2.52631578947368 1.00779229952305 0  
		 ]
	 }
	 coordIndex [	0 1 2	] 
	}	 
 }
 

 Shape { 
	appearance Appearance {
		 material Material {
		diffuseColor  0   1   0.301960784313725 
		transparency  0.75  
	}
	}	
 
	 geometry IndexedFaceSet {
	 		solid TRUE 	 
		coord Coordinate {
			 point [
			  3.36842105263158 1.02387956331310 0  
			   3.15810724952601 0.842105263157895 0  
			   3.36842105263158 0.883968417821171 0.210526315789474  
		 ]
	 }
	 coordIndex [	0 1 2	] 
	}	 
 }
 

 Shape { 
	appearance Appearance {
		 material Material {
		diffuseColor  0   1   0.301960784313725 
		transparency  0.75  
	}
	}	
 
	 geometry IndexedFaceSet {
	 		solid TRUE 	 
		coord Coordinate {
			 point [
			  3.36842105263158 0.883968417821171 0.210526315789474  
			   3.15810724952601 0.842105263157895 0  
			   3.31195246097166 0.842105263157895 0.210526315789474  
		 ]
	 }
	 coordIndex [	0 1 2	] 
	}	 
 }
 

 Shape { 
	appearance Appearance {
		 material Material {
		diffuseColor  0   1   0.301960784313725 
		transparency  0.75  
	}
	}	
 
	 geometry IndexedFaceSet {
	 		solid TRUE 	 
		coord Coordinate {
			 point [
			  3.36842105263158 1.02387956331310 0  
			   3.36842105263158 0.883968417821171 0.210526315789474  
			   3.38906771710307 1.05263157894737 0  
		 ]
	 }
	 coordIndex [	0 1 2	] 
	}	 
 }
 

 Shape { 
	appearance Appearance {
		 material Material {
		diffuseColor  0   1   0.301960784313725 
		transparency  0.75  
	}
	}	
 
	 geometry IndexedFaceSet {
	 		solid TRUE 	 
		coord Coordinate {
			 point [
			  3.36842105263158 0.883968417821171 0.210526315789474  
			   3.5060146729558 1.05263157894737 0.210526315789474  
			   3.38906771710307 1.05263157894737 0  
		 ]
	 }
	 coordIndex [	0 1 2	] 
	}	 
 }
 

 Shape { 
	appearance Appearance {
		 material Material {
		diffuseColor  0   1   0.301960784313725 
		transparency  0.75  
	}
	}	
 
	 geometry IndexedFaceSet {
	 		solid TRUE 	 
		coord Coordinate {
			 point [
			  2.31578947368421 1.05263157894737 0.223097760535626  
			   2.20578299766050 1.05263157894737 0.421052631578947  
			   2.31578947368421 0.956176491701545 0.421052631578947  
		 ]
	 }
	 coordIndex [	0 1 2	] 
	}	 
 }
 

 Shape { 
	appearance Appearance {
		 material Material {
		diffuseColor  0   1   0.301960784313725 
		transparency  0.75  
	}
	}	
 
	 geometry IndexedFaceSet {
	 		solid TRUE 	 
		coord Coordinate {
			 point [
			  2.31578947368421 1.05263157894737 0.223097760535626  
			   2.31578947368421 0.956176491701545 0.421052631578947  
			   2.32148520139477 1.05263157894737 0.210526315789474  
		 ]
	 }
	 coordIndex [	0 1 2	] 
	}	 
 }
 

 Shape { 
	appearance Appearance {
		 material Material {
		diffuseColor  0   1   0.301960784313725 
		transparency  0.75  
	}
	}	
 
	 geometry IndexedFaceSet {
	 		solid TRUE 	 
		coord Coordinate {
			 point [
			  2.31578947368421 0.956176491701545 0.421052631578947  
			   2.44945927575362 0.842105263157895 0.421052631578947  
			   2.32148520139477 1.05263157894737 0.210526315789474  
		 ]
	 }
	 coordIndex [	0 1 2	] 
	}	 
 }
 

 Shape { 
	appearance Appearance {
		 material Material {
		diffuseColor  0   1   0.301960784313725 
		transparency  0.75  
	}
	}	
 
	 geometry IndexedFaceSet {
	 		solid TRUE 	 
		coord Coordinate {
			 point [
			  2.32148520139477 1.05263157894737 0.210526315789474  
			   2.44945927575362 0.842105263157895 0.421052631578947  
			   2.52344383909732 0.842105263157895 0.210526315789474  
		 ]
	 }
	 coordIndex [	0 1 2	] 
	}	 
 }
 

 Shape { 
	appearance Appearance {
		 material Material {
		diffuseColor  0   1   0.301960784313725 
		transparency  0.75  
	}
	}	
 
	 geometry IndexedFaceSet {
	 		solid TRUE 	 
		coord Coordinate {
			 point [
			  3.36842105263158 0.883968417821171 0.210526315789474  
			   3.31195246097166 0.842105263157895 0.210526315789474  
			   3.36842105263158 0.846429229563289 0.421052631578947  
		 ]
	 }
	 coordIndex [	0 1 2	] 
	}	 
 }
 

 Shape { 
	appearance Appearance {
		 material Material {
		diffuseColor  0   1   0.301960784313725 
		transparency  0.75  
	}
	}	
 
	 geometry IndexedFaceSet {
	 		solid TRUE 	 
		coord Coordinate {
			 point [
			  3.36842105263158 0.846429229563289 0.421052631578947  
			   3.31195246097166 0.842105263157895 0.210526315789474  
			   3.36165778148995 0.842105263157895 0.421052631578947  
		 ]
	 }
	 coordIndex [	0 1 2	] 
	}	 
 }
 

 Shape { 
	appearance Appearance {
		 material Material {
		diffuseColor  0   1   0.301960784313725 
		transparency  0.75  
	}
	}	
 
	 geometry IndexedFaceSet {
	 		solid TRUE 	 
		coord Coordinate {
			 point [
			  3.36842105263158 0.883968417821171 0.210526315789474  
			   3.36842105263158 0.846429229563289 0.421052631578947  
			   3.5060146729558 1.05263157894737 0.210526315789474  
		 ]
	 }
	 coordIndex [	0 1 2	] 
	}	 
 }
 

 Shape { 
	appearance Appearance {
		 material Material {
		diffuseColor  0   1   0.301960784313725 
		transparency  0.75  
	}
	}	
 
	 geometry IndexedFaceSet {
	 		solid TRUE 	 
		coord Coordinate {
			 point [
			  3.36842105263158 0.846429229563289 0.421052631578947  
			   3.55821797985429 1.05263157894737 0.421052631578947  
			   3.5060146729558 1.05263157894737 0.210526315789474  
		 ]
	 }
	 coordIndex [	0 1 2	] 
	}	 
 }
 

 Shape { 
	appearance Appearance {
		 material Material {
		diffuseColor  0   1   0.301960784313725 
		transparency  0.75  
	}
	}	
 
	 geometry IndexedFaceSet {
	 		solid TRUE 	 
		coord Coordinate {
			 point [
			  1.05263157894737 1.05263157894737 0.571540137829663  
			   0.884886461627753 1.05263157894737 0.631578947368421  
			   1.05263157894737 1.00320776185138 0.631578947368421  
		 ]
	 }
	 coordIndex [	0 1 2	] 
	}	 
 }
 

 Shape { 
	appearance Appearance {
		 material Material {
		diffuseColor  0   1   0.301960784313725 
		transparency  0.75  
	}
	}	
 
	 geometry IndexedFaceSet {
	 		solid TRUE 	 
		coord Coordinate {
			 point [
			  1.05263157894737 1.00320776185138 0.631578947368421  
			   1.26315789473684 1.01655653519682 0.631578947368421  
			   1.05263157894737 1.05263157894737 0.571540137829663  
		 ]
	 }
	 coordIndex [	0 1 2	] 
	}	 
 }
 

 Shape { 
	appearance Appearance {
		 material Material {
		diffuseColor  0   1   0.301960784313725 
		transparency  0.75  
	}
	}	
 
	 geometry IndexedFaceSet {
	 		solid TRUE 	 
		coord Coordinate {
			 point [
			  1.26315789473684 1.01655653519682 0.631578947368421  
			   1.26315789473684 1.05263157894737 0.584489353945439  
			   1.05263157894737 1.05263157894737 0.571540137829663  
		 ]
	 }
	 coordIndex [	0 1 2	] 
	}	 
 }
 

 Shape { 
	appearance Appearance {
		 material Material {
		diffuseColor  0   1   0.301960784313725 
		transparency  0.75  
	}
	}	
 
	 geometry IndexedFaceSet {
	 		solid TRUE 	 
		coord Coordinate {
			 point [
			  1.26315789473684 1.05263157894737 0.584489353945439  
			   1.26315789473684 1.01655653519682 0.631578947368421  
			   1.42406383870773 1.05263157894737 0.631578947368421  
		 ]
	 }
	 coordIndex [	0 1 2	] 
	}	 
 }
 

 Shape { 
	appearance Appearance {
		 material Material {
		diffuseColor  0   1   0.301960784313725 
		transparency  0.75  
	}
	}	
 
	 geometry IndexedFaceSet {
	 		solid TRUE 	 
		coord Coordinate {
			 point [
			  2.20578299766050 1.05263157894737 0.421052631578947  
			   2.13428775710479 1.05263157894737 0.631578947368421  
			   2.31578947368421 0.956176491701545 0.421052631578947  
		 ]
	 }
	 coordIndex [	0 1 2	] 
	}	 
 }
 

 Shape { 
	appearance Appearance {
		 material Material {
		diffuseColor  0   1   0.301960784313725 
		transparency  0.75  
	}
	}	
 
	 geometry IndexedFaceSet {
	 		solid TRUE 	 
		coord Coordinate {
			 point [
			  2.13428775710479 1.05263157894737 0.631578947368421  
			   2.31578947368421 0.937462116311885 0.631578947368421  
			   2.31578947368421 0.956176491701545 0.421052631578947  
		 ]
	 }
	 coordIndex [	0 1 2	] 
	}	 
 }
 

 Shape { 
	appearance Appearance {
		 material Material {
		diffuseColor  0   1   0.301960784313725 
		transparency  0.75  
	}
	}	
 
	 geometry IndexedFaceSet {
	 		solid TRUE 	 
		coord Coordinate {
			 point [
			  2.31578947368421 0.937462116311885 0.631578947368421  
			   2.46198595137170 0.842105263157895 0.631578947368421  
			   2.31578947368421 0.956176491701545 0.421052631578947  
		 ]
	 }
	 coordIndex [	0 1 2	] 
	}	 
 }
 

 Shape { 
	appearance Appearance {
		 material Material {
		diffuseColor  0   1   0.301960784313725 
		transparency  0.75  
	}
	}	
 
	 geometry IndexedFaceSet {
	 		solid TRUE 	 
		coord Coordinate {
			 point [
			  2.31578947368421 0.956176491701545 0.421052631578947  
			   2.46198595137170 0.842105263157895 0.631578947368421  
			   2.44945927575362 0.842105263157895 0.421052631578947  
		 ]
	 }
	 coordIndex [	0 1 2	] 
	}	 
 }
 

 Shape { 
	appearance Appearance {
		 material Material {
		diffuseColor  0   1   0.301960784313725 
		transparency  0.75  
	}
	}	
 
	 geometry IndexedFaceSet {
	 		solid TRUE 	 
		coord Coordinate {
			 point [
			  3.36842105263158 0.846429229563289 0.421052631578947  
			   3.36165778148995 0.842105263157895 0.421052631578947  
			   3.36842105263158 0.872179509372615 0.631578947368421  
		 ]
	 }
	 coordIndex [	0 1 2	] 
	}	 
 }
 

 Shape { 
	appearance Appearance {
		 material Material {
		diffuseColor  0   1   0.301960784313725 
		transparency  0.75  
	}
	}	
 
	 geometry IndexedFaceSet {
	 		solid TRUE 	 
		coord Coordinate {
			 point [
			  3.36842105263158 0.872179509372615 0.631578947368421  
			   3.36165778148995 0.842105263157895 0.421052631578947  
			   3.31416128923219 0.842105263157895 0.631578947368421  
		 ]
	 }
	 coordIndex [	0 1 2	] 
	}	 
 }
 

 Shape { 
	appearance Appearance {
		 material Material {
		diffuseColor  0   1   0.301960784313725 
		transparency  0.75  
	}
	}	
 
	 geometry IndexedFaceSet {
	 		solid TRUE 	 
		coord Coordinate {
			 point [
			  3.36842105263158 0.846429229563289 0.421052631578947  
			   3.36842105263158 0.872179509372615 0.631578947368421  
			   3.55821797985429 1.05263157894737 0.421052631578947  
		 ]
	 }
	 coordIndex [	0 1 2	] 
	}	 
 }
 

 Shape { 
	appearance Appearance {
		 material Material {
		diffuseColor  0   1   0.301960784313725 
		transparency  0.75  
	}
	}	
 
	 geometry IndexedFaceSet {
	 		solid TRUE 	 
		coord Coordinate {
			 point [
			  3.36842105263158 0.872179509372615 0.631578947368421  
			   3.55473932623973 1.05263157894737 0.631578947368421  
			   3.55821797985429 1.05263157894737 0.421052631578947  
		 ]
	 }
	 coordIndex [	0 1 2	] 
	}	 
 }
 

 Shape { 
	appearance Appearance {
		 material Material {
		diffuseColor  0   1   0.301960784313725 
		transparency  0.75  
	}
	}	
 
	 geometry IndexedFaceSet {
	 		solid TRUE 	 
		coord Coordinate {
			 point [
			  0.842105263157895 1.05263157894737 0.659359292664998  
			   0.735709807959787 1.05263157894737 0.842105263157895  
			   0.842105263157895 0.956840736825594 0.842105263157895  
		 ]
	 }
	 coordIndex [	0 1 2	] 
	}	 
 }
 

 Shape { 
	appearance Appearance {
		 material Material {
		diffuseColor  0   1   0.301960784313725 
		transparency  0.75  
	}
	}	
 
	 geometry IndexedFaceSet {
	 		solid TRUE 	 
		coord Coordinate {
			 point [
			  0.842105263157895 1.05263157894737 0.659359292664998  
			   0.842105263157895 0.956840736825594 0.842105263157895  
			   0.884886461627753 1.05263157894737 0.631578947368421  
		 ]
	 }
	 coordIndex [	0 1 2	] 
	}	 
 }
 

 Shape { 
	appearance Appearance {
		 material Material {
		diffuseColor  0   1   0.301960784313725 
		transparency  0.75  
	}
	}	
 
	 geometry IndexedFaceSet {
	 		solid TRUE 	 
		coord Coordinate {
			 point [
			  0.884886461627753 1.05263157894737 0.631578947368421  
			   0.842105263157895 0.956840736825594 0.842105263157895  
			   1.05263157894737 1.00320776185138 0.631578947368421  
		 ]
	 }
	 coordIndex [	0 1 2	] 
	}	 
 }
 

 Shape { 
	appearance Appearance {
		 material Material {
		diffuseColor  0   1   0.301960784313725 
		transparency  0.75  
	}
	}	
 
	 geometry IndexedFaceSet {
	 		solid TRUE 	 
		coord Coordinate {
			 point [
			  0.842105263157895 0.956840736825594 0.842105263157895  
			   1.05263157894737 0.904619118699936 0.842105263157895  
			   1.05263157894737 1.00320776185138 0.631578947368421  
		 ]
	 }
	 coordIndex [	0 1 2	] 
	}	 
 }
 

 Shape { 
	appearance Appearance {
		 material Material {
		diffuseColor  0   1   0.301960784313725 
		transparency  0.75  
	}
	}	
 
	 geometry IndexedFaceSet {
	 		solid TRUE 	 
		coord Coordinate {
			 point [
			  1.26315789473684 0.917927352602559 0.842105263157895  
			   1.26315789473684 1.01655653519682 0.631578947368421  
			   1.05263157894737 1.00320776185138 0.631578947368421  
		 ]
	 }
	 coordIndex [	0 1 2	] 
	}	 
 }
 

 Shape { 
	appearance Appearance {
		 material Material {
		diffuseColor  0   1   0.301960784313725 
		transparency  0.75  
	}
	}	
 
	 geometry IndexedFaceSet {
	 		solid TRUE 	 
		coord Coordinate {
			 point [
			  1.26315789473684 0.917927352602559 0.842105263157895  
			   1.05263157894737 1.00320776185138 0.631578947368421  
			   1.05263157894737 0.904619118699936 0.842105263157895  
		 ]
	 }
	 coordIndex [	0 1 2	] 
	}	 
 }
 

 Shape { 
	appearance Appearance {
		 material Material {
		diffuseColor  0   1   0.301960784313725 
		transparency  0.75  
	}
	}	
 
	 geometry IndexedFaceSet {
	 		solid TRUE 	 
		coord Coordinate {
			 point [
			  1.42406383870773 1.05263157894737 0.631578947368421  
			   1.26315789473684 1.01655653519682 0.631578947368421  
			   1.47368421052632 1.05263157894737 0.653671911670372  
		 ]
	 }
	 coordIndex [	0 1 2	] 
	}	 
 }
 

 Shape { 
	appearance Appearance {
		 material Material {
		diffuseColor  0   1   0.301960784313725 
		transparency  0.75  
	}
	}	
 
	 geometry IndexedFaceSet {
	 		solid TRUE 	 
		coord Coordinate {
			 point [
			  1.47368421052632 1.05263157894737 0.653671911670372  
			   1.26315789473684 1.01655653519682 0.631578947368421  
			   1.47368421052632 0.961510220923765 0.842105263157895  
		 ]
	 }
	 coordIndex [	0 1 2	] 
	}	 
 }
 

 Shape { 
	appearance Appearance {
		 material Material {
		diffuseColor  0   1   0.301960784313725 
		transparency  0.75  
	}
	}	
 
	 geometry IndexedFaceSet {
	 		solid TRUE 	 
		coord Coordinate {
			 point [
			  1.26315789473684 1.01655653519682 0.631578947368421  
			   1.26315789473684 0.917927352602559 0.842105263157895  
			   1.47368421052632 0.961510220923765 0.842105263157895  
		 ]
	 }
	 coordIndex [	0 1 2	] 
	}	 
 }
 

 Shape { 
	appearance Appearance {
		 material Material {
		diffuseColor  0   1   0.301960784313725 
		transparency  0.75  
	}
	}	
 
	 geometry IndexedFaceSet {
	 		solid TRUE 	 
		coord Coordinate {
			 point [
			  1.47368421052632 0.961510220923765 0.842105263157895  
			   1.68421052631579 1.02126092185649 0.842105263157895  
			   1.47368421052632 1.05263157894737 0.653671911670372  
		 ]
	 }
	 coordIndex [	0 1 2	] 
	}	 
 }
 

 Shape { 
	appearance Appearance {
		 material Material {
		diffuseColor  0   1   0.301960784313725 
		transparency  0.75  
	}
	}	
 
	 geometry IndexedFaceSet {
	 		solid TRUE 	 
		coord Coordinate {
			 point [
			  1.68421052631579 1.02126092185649 0.842105263157895  
			   1.68421052631579 1.05263157894737 0.772675298187789  
			   1.47368421052632 1.05263157894737 0.653671911670372  
		 ]
	 }
	 coordIndex [	0 1 2	] 
	}	 
 }
 

 Shape { 
	appearance Appearance {
		 material Material {
		diffuseColor  0   1   0.301960784313725 
		transparency  0.75  
	}
	}	
 
	 geometry IndexedFaceSet {
	 		solid TRUE 	 
		coord Coordinate {
			 point [
			  1.68421052631579 1.05263157894737 0.772675298187789  
			   1.68421052631579 1.02126092185649 0.842105263157895  
			   1.82684010701156 1.05263157894737 0.842105263157895  
		 ]
	 }
	 coordIndex [	0 1 2	] 
	}	 
 }
 

 Shape { 
	appearance Appearance {
		 material Material {
		diffuseColor  0   1   0.301960784313725 
		transparency  0.75  
	}
	}	
 
	 geometry IndexedFaceSet {
	 		solid TRUE 	 
		coord Coordinate {
			 point [
			  2.13428775710479 1.05263157894737 0.631578947368421  
			   2.12250247541842 1.05263157894737 0.842105263157895  
			   2.31578947368421 0.937462116311885 0.631578947368421  
		 ]
	 }
	 coordIndex [	0 1 2	] 
	}	 
 }
 

 Shape { 
	appearance Appearance {
		 material Material {
		diffuseColor  0   1   0.301960784313725 
		transparency  0.75  
	}
	}	
 
	 geometry IndexedFaceSet {
	 		solid TRUE 	 
		coord Coordinate {
			 point [
			  2.12250247541842 1.05263157894737 0.842105263157895  
			   2.31578947368421 0.980058503572364 0.842105263157895  
			   2.31578947368421 0.937462116311885 0.631578947368421  
		 ]
	 }
	 coordIndex [	0 1 2	] 
	}	 
 }
 

 Shape { 
	appearance Appearance {
		 material Material {
		diffuseColor  0   1   0.301960784313725 
		transparency  0.75  
	}
	}	
 
	 geometry IndexedFaceSet {
	 		solid TRUE 	 
		coord Coordinate {
			 point [
			  2.52631578947368 0.842105263157895 0.732887043825649  
			   2.46198595137170 0.842105263157895 0.631578947368421  
			   2.52631578947368 0.882846386887511 0.842105263157895  
		 ]
	 }
	 coordIndex [	0 1 2	] 
	}	 
 }
 

 Shape { 
	appearance Appearance {
		 material Material {
		diffuseColor  0   1   0.301960784313725 
		transparency  0.75  
	}
	}	
 
	 geometry IndexedFaceSet {
	 		solid TRUE 	 
		coord Coordinate {
			 point [
			  2.46198595137170 0.842105263157895 0.631578947368421  
			   2.31578947368421 0.937462116311885 0.631578947368421  
			   2.52631578947368 0.882846386887511 0.842105263157895  
		 ]
	 }
	 coordIndex [	0 1 2	] 
	}	 
 }
 

 Shape { 
	appearance Appearance {
		 material Material {
		diffuseColor  0   1   0.301960784313725 
		transparency  0.75  
	}
	}	
 
	 geometry IndexedFaceSet {
	 		solid TRUE 	 
		coord Coordinate {
			 point [
			  2.52631578947368 0.882846386887511 0.842105263157895  
			   2.31578947368421 0.937462116311885 0.631578947368421  
			   2.31578947368421 0.980058503572364 0.842105263157895  
		 ]
	 }
	 coordIndex [	0 1 2	] 
	}	 
 }
 

 Shape { 
	appearance Appearance {
		 material Material {
		diffuseColor  0   1   0.301960784313725 
		transparency  0.75  
	}
	}	
 
	 geometry IndexedFaceSet {
	 		solid TRUE 	 
		coord Coordinate {
			 point [
			  2.52631578947368 0.882846386887511 0.842105263157895  
			   2.65171239307242 0.842105263157895 0.842105263157895  
			   2.52631578947368 0.842105263157895 0.732887043825649  
		 ]
	 }
	 coordIndex [	0 1 2	] 
	}	 
 }
 

 Shape { 
	appearance Appearance {
		 material Material {
		diffuseColor  0   1   0.301960784313725 
		transparency  0.75  
	}
	}	
 
	 geometry IndexedFaceSet {
	 		solid TRUE 	 
		coord Coordinate {
			 point [
			  3.15789473684211 0.842105263157895 0.838157494474337  
			   3.1488966188057 0.842105263157895 0.842105263157895  
			   3.15789473684211 0.843691817871666 0.842105263157895  
		 ]
	 }
	 coordIndex [	0 1 2	] 
	}	 
 }
 

 Shape { 
	appearance Appearance {
		 material Material {
		diffuseColor  0   1   0.301960784313725 
		transparency  0.75  
	}
	}	
 
	 geometry IndexedFaceSet {
	 		solid TRUE 	 
		coord Coordinate {
			 point [
			  3.31416128923219 0.842105263157895 0.631578947368421  
			   3.15789473684211 0.842105263157895 0.838157494474337  
			   3.36842105263158 0.872179509372615 0.631578947368421  
		 ]
	 }
	 coordIndex [	0 1 2	] 
	}	 
 }
 

 Shape { 
	appearance Appearance {
		 material Material {
		diffuseColor  0   1   0.301960784313725 
		transparency  0.75  
	}
	}	
 
	 geometry IndexedFaceSet {
	 		solid TRUE 	 
		coord Coordinate {
			 point [
			  3.15789473684211 0.842105263157895 0.838157494474337  
			   3.15789473684211 0.843691817871666 0.842105263157895  
			   3.36842105263158 0.872179509372615 0.631578947368421  
		 ]
	 }
	 coordIndex [	0 1 2	] 
	}	 
 }
 

 Shape { 
	appearance Appearance {
		 material Material {
		diffuseColor  0   1   0.301960784313725 
		transparency  0.75  
	}
	}	
 
	 geometry IndexedFaceSet {
	 		solid TRUE 	 
		coord Coordinate {
			 point [
			  3.36842105263158 0.872179509372615 0.631578947368421  
			   3.15789473684211 0.843691817871666 0.842105263157895  
			   3.36842105263158 0.945783329122525 0.842105263157895  
		 ]
	 }
	 coordIndex [	0 1 2	] 
	}	 
 }
 

 Shape { 
	appearance Appearance {
		 material Material {
		diffuseColor  0   1   0.301960784313725 
		transparency  0.75  
	}
	}	
 
	 geometry IndexedFaceSet {
	 		solid TRUE 	 
		coord Coordinate {
			 point [
			  3.36842105263158 0.872179509372615 0.631578947368421  
			   3.36842105263158 0.945783329122525 0.842105263157895  
			   3.55473932623973 1.05263157894737 0.631578947368421  
		 ]
	 }
	 coordIndex [	0 1 2	] 
	}	 
 }
 

 Shape { 
	appearance Appearance {
		 material Material {
		diffuseColor  0   1   0.301960784313725 
		transparency  0.75  
	}
	}	
 
	 geometry IndexedFaceSet {
	 		solid TRUE 	 
		coord Coordinate {
			 point [
			  3.36842105263158 0.945783329122525 0.842105263157895  
			   3.49136769419955 1.05263157894737 0.842105263157895  
			   3.55473932623973 1.05263157894737 0.631578947368421  
		 ]
	 }
	 coordIndex [	0 1 2	] 
	}	 
 }
 

 Shape { 
	appearance Appearance {
		 material Material {
		diffuseColor  0   1   0.301960784313725 
		transparency  0.75  
	}
	}	
 
	 geometry IndexedFaceSet {
	 		solid TRUE 	 
		coord Coordinate {
			 point [
			  0.735709807959787 1.05263157894737 0.842105263157895  
			   0.723445857350164 1.05263157894737 1.05263157894737  
			   0.842105263157895 0.956840736825594 0.842105263157895  
		 ]
	 }
	 coordIndex [	0 1 2	] 
	}	 
 }
 

 Shape { 
	appearance Appearance {
		 material Material {
		diffuseColor  0   1   0.301960784313725 
		transparency  0.75  
	}
	}	
 
	 geometry IndexedFaceSet {
	 		solid TRUE 	 
		coord Coordinate {
			 point [
			  0.723445857350164 1.05263157894737 1.05263157894737  
			   0.842105263157895 0.942074456322773 1.05263157894737  
			   0.842105263157895 0.956840736825594 0.842105263157895  
		 ]
	 }
	 coordIndex [	0 1 2	] 
	}	 
 }
 

 Shape { 
	appearance Appearance {
		 material Material {
		diffuseColor  0   1   0.301960784313725 
		transparency  0.75  
	}
	}	
 
	 geometry IndexedFaceSet {
	 		solid TRUE 	 
		coord Coordinate {
			 point [
			  1.05263157894737 0.879085459135502 1.05263157894737  
			   1.05263157894737 0.904619118699936 0.842105263157895  
			   0.842105263157895 0.956840736825594 0.842105263157895  
		 ]
	 }
	 coordIndex [	0 1 2	] 
	}	 
 }
 

 Shape { 
	appearance Appearance {
		 material Material {
		diffuseColor  0   1   0.301960784313725 
		transparency  0.75  
	}
	}	
 
	 geometry IndexedFaceSet {
	 		solid TRUE 	 
		coord Coordinate {
			 point [
			  1.05263157894737 0.879085459135502 1.05263157894737  
			   0.842105263157895 0.956840736825594 0.842105263157895  
			   0.842105263157895 0.942074456322773 1.05263157894737  
		 ]
	 }
	 coordIndex [	0 1 2	] 
	}	 
 }
 

 Shape { 
	appearance Appearance {
		 material Material {
		diffuseColor  0   1   0.301960784313725 
		transparency  0.75  
	}
	}	
 
	 geometry IndexedFaceSet {
	 		solid TRUE 	 
		coord Coordinate {
			 point [
			  1.26315789473684 0.880070404627985 1.05263157894737  
			   1.26315789473684 0.917927352602559 0.842105263157895  
			   1.05263157894737 0.904619118699936 0.842105263157895  
		 ]
	 }
	 coordIndex [	0 1 2	] 
	}	 
 }
 

 Shape { 
	appearance Appearance {
		 material Material {
		diffuseColor  0   1   0.301960784313725 
		transparency  0.75  
	}
	}	
 
	 geometry IndexedFaceSet {
	 		solid TRUE 	 
		coord Coordinate {
			 point [
			  1.26315789473684 0.880070404627985 1.05263157894737  
			   1.05263157894737 0.904619118699936 0.842105263157895  
			   1.05263157894737 0.879085459135502 1.05263157894737  
		 ]
	 }
	 coordIndex [	0 1 2	] 
	}	 
 }
 

 Shape { 
	appearance Appearance {
		 material Material {
		diffuseColor  0   1   0.301960784313725 
		transparency  0.75  
	}
	}	
 
	 geometry IndexedFaceSet {
	 		solid TRUE 	 
		coord Coordinate {
			 point [
			  1.47368421052632 0.913436753871428 1.05263157894737  
			   1.47368421052632 0.961510220923765 0.842105263157895  
			   1.26315789473684 0.917927352602559 0.842105263157895  
		 ]
	 }
	 coordIndex [	0 1 2	] 
	}	 
 }
 

 Shape { 
	appearance Appearance {
		 material Material {
		diffuseColor  0   1   0.301960784313725 
		transparency  0.75  
	}
	}	
 
	 geometry IndexedFaceSet {
	 		solid TRUE 	 
		coord Coordinate {
			 point [
			  1.47368421052632 0.913436753871428 1.05263157894737  
			   1.26315789473684 0.917927352602559 0.842105263157895  
			   1.26315789473684 0.880070404627985 1.05263157894737  
		 ]
	 }
	 coordIndex [	0 1 2	] 
	}	 
 }
 

 Shape { 
	appearance Appearance {
		 material Material {
		diffuseColor  0   1   0.301960784313725 
		transparency  0.75  
	}
	}	
 
	 geometry IndexedFaceSet {
	 		solid TRUE 	 
		coord Coordinate {
			 point [
			  1.68421052631579 0.973760467471744 1.05263157894737  
			   1.68421052631579 1.02126092185649 0.842105263157895  
			   1.47368421052632 0.961510220923765 0.842105263157895  
		 ]
	 }
	 coordIndex [	0 1 2	] 
	}	 
 }
 

 Shape { 
	appearance Appearance {
		 material Material {
		diffuseColor  0   1   0.301960784313725 
		transparency  0.75  
	}
	}	
 
	 geometry IndexedFaceSet {
	 		solid TRUE 	 
		coord Coordinate {
			 point [
			  1.68421052631579 0.973760467471744 1.05263157894737  
			   1.47368421052632 0.961510220923765 0.842105263157895  
			   1.47368421052632 0.913436753871428 1.05263157894737  
		 ]
	 }
	 coordIndex [	0 1 2	] 
	}	 
 }
 

 Shape { 
	appearance Appearance {
		 material Material {
		diffuseColor  0   1   0.301960784313725 
		transparency  0.75  
	}
	}	
 
	 geometry IndexedFaceSet {
	 		solid TRUE 	 
		coord Coordinate {
			 point [
			  1.82684010701156 1.05263157894737 0.842105263157895  
			   1.68421052631579 1.02126092185649 0.842105263157895  
			   1.89473684210526 1.05263157894737 1.01667494997980  
		 ]
	 }
	 coordIndex [	0 1 2	] 
	}	 
 }
 

 Shape { 
	appearance Appearance {
		 material Material {
		diffuseColor  0   1   0.301960784313725 
		transparency  0.75  
	}
	}	
 
	 geometry IndexedFaceSet {
	 		solid TRUE 	 
		coord Coordinate {
			 point [
			  1.89473684210526 1.05263157894737 1.01667494997980  
			   1.68421052631579 1.02126092185649 0.842105263157895  
			   1.89473684210526 1.04889431334828 1.05263157894737  
		 ]
	 }
	 coordIndex [	0 1 2	] 
	}	 
 }
 

 Shape { 
	appearance Appearance {
		 material Material {
		diffuseColor  0   1   0.301960784313725 
		transparency  0.75  
	}
	}	
 
	 geometry IndexedFaceSet {
	 		solid TRUE 	 
		coord Coordinate {
			 point [
			  1.68421052631579 1.02126092185649 0.842105263157895  
			   1.68421052631579 0.973760467471744 1.05263157894737  
			   1.89473684210526 1.04889431334828 1.05263157894737  
		 ]
	 }
	 coordIndex [	0 1 2	] 
	}	 
 }
 

 Shape { 
	appearance Appearance {
		 material Material {
		diffuseColor  0   1   0.301960784313725 
		transparency  0.75  
	}
	}	
 
	 geometry IndexedFaceSet {
	 		solid TRUE 	 
		coord Coordinate {
			 point [
			  1.89473684210526 1.05263157894737 1.01667494997980  
			   1.89473684210526 1.04889431334828 1.05263157894737  
			   1.91294284213934 1.05263157894737 1.05263157894737  
		 ]
	 }
	 coordIndex [	0 1 2	] 
	}	 
 }
 

 Shape { 
	appearance Appearance {
		 material Material {
		diffuseColor  0   1   0.301960784313725 
		transparency  0.75  
	}
	}	
 
	 geometry IndexedFaceSet {
	 		solid TRUE 	 
		coord Coordinate {
			 point [
			  2.31578947368421 1.05263157894737 1.00803576147073  
			   2.31578947368421 0.980058503572364 0.842105263157895  
			   2.12250247541842 1.05263157894737 0.842105263157895  
		 ]
	 }
	 coordIndex [	0 1 2	] 
	}	 
 }
 

 Shape { 
	appearance Appearance {
		 material Material {
		diffuseColor  0   1   0.301960784313725 
		transparency  0.75  
	}
	}	
 
	 geometry IndexedFaceSet {
	 		solid TRUE 	 
		coord Coordinate {
			 point [
			  2.38047781346523 1.05263157894737 1.05263157894737  
			   2.52631578947368 1.01047823523298 1.05263157894737  
			   2.31578947368421 1.05263157894737 1.00803576147073  
		 ]
	 }
	 coordIndex [	0 1 2	] 
	}	 
 }
 

 Shape { 
	appearance Appearance {
		 material Material {
		diffuseColor  0   1   0.301960784313725 
		transparency  0.75  
	}
	}	
 
	 geometry IndexedFaceSet {
	 		solid TRUE 	 
		coord Coordinate {
			 point [
			  2.31578947368421 1.05263157894737 1.00803576147073  
			   2.52631578947368 1.01047823523298 1.05263157894737  
			   2.31578947368421 0.980058503572364 0.842105263157895  
		 ]
	 }
	 coordIndex [	0 1 2	] 
	}	 
 }
 

 Shape { 
	appearance Appearance {
		 material Material {
		diffuseColor  0   1   0.301960784313725 
		transparency  0.75  
	}
	}	
 
	 geometry IndexedFaceSet {
	 		solid TRUE 	 
		coord Coordinate {
			 point [
			  2.52631578947368 1.01047823523298 1.05263157894737  
			   2.52631578947368 0.882846386887511 0.842105263157895  
			   2.31578947368421 0.980058503572364 0.842105263157895  
		 ]
	 }
	 coordIndex [	0 1 2	] 
	}	 
 }
 

 Shape { 
	appearance Appearance {
		 material Material {
		diffuseColor  0   1   0.301960784313725 
		transparency  0.75  
	}
	}	
 
	 geometry IndexedFaceSet {
	 		solid TRUE 	 
		coord Coordinate {
			 point [
			  2.73684210526316 0.842105263157895 0.88119305320027  
			   2.65171239307242 0.842105263157895 0.842105263157895  
			   2.73684210526316 0.954772684544931 1.05263157894737  
		 ]
	 }
	 coordIndex [	0 1 2	] 
	}	 
 }
 

 Shape { 
	appearance Appearance {
		 material Material {
		diffuseColor  0   1   0.301960784313725 
		transparency  0.75  
	}
	}	
 
	 geometry IndexedFaceSet {
	 		solid TRUE 	 
		coord Coordinate {
			 point [
			  2.65171239307242 0.842105263157895 0.842105263157895  
			   2.52631578947368 0.882846386887511 0.842105263157895  
			   2.73684210526316 0.954772684544931 1.05263157894737  
		 ]
	 }
	 coordIndex [	0 1 2	] 
	}	 
 }
 

 Shape { 
	appearance Appearance {
		 material Material {
		diffuseColor  0   1   0.301960784313725 
		transparency  0.75  
	}
	}	
 
	 geometry IndexedFaceSet {
	 		solid TRUE 	 
		coord Coordinate {
			 point [
			  2.73684210526316 0.954772684544931 1.05263157894737  
			   2.52631578947368 0.882846386887511 0.842105263157895  
			   2.52631578947368 1.01047823523298 1.05263157894737  
		 ]
	 }
	 coordIndex [	0 1 2	] 
	}	 
 }
 

 Shape { 
	appearance Appearance {
		 material Material {
		diffuseColor  0   1   0.301960784313725 
		transparency  0.75  
	}
	}	
 
	 geometry IndexedFaceSet {
	 		solid TRUE 	 
		coord Coordinate {
			 point [
			  2.73684210526316 0.842105263157895 0.88119305320027  
			   2.73684210526316 0.954772684544931 1.05263157894737  
			   2.94736842105263 0.842105263157895 0.905811637448211  
		 ]
	 }
	 coordIndex [	0 1 2	] 
	}	 
 }
 

 Shape { 
	appearance Appearance {
		 material Material {
		diffuseColor  0   1   0.301960784313725 
		transparency  0.75  
	}
	}	
 
	 geometry IndexedFaceSet {
	 		solid TRUE 	 
		coord Coordinate {
			 point [
			  2.94736842105263 0.842105263157895 0.905811637448211  
			   2.73684210526316 0.954772684544931 1.05263157894737  
			   2.94736842105263 0.935917962385575 1.05263157894737  
		 ]
	 }
	 coordIndex [	0 1 2	] 
	}	 
 }
 

 Shape { 
	appearance Appearance {
		 material Material {
		diffuseColor  0   1   0.301960784313725 
		transparency  0.75  
	}
	}	
 
	 geometry IndexedFaceSet {
	 		solid TRUE 	 
		coord Coordinate {
			 point [
			  3.1488966188057 0.842105263157895 0.842105263157895  
			   2.94736842105263 0.842105263157895 0.905811637448211  
			   3.15789473684211 0.843691817871666 0.842105263157895  
		 ]
	 }
	 coordIndex [	0 1 2	] 
	}	 
 }
 

 Shape { 
	appearance Appearance {
		 material Material {
		diffuseColor  0   1   0.301960784313725 
		transparency  0.75  
	}
	}	
 
	 geometry IndexedFaceSet {
	 		solid TRUE 	 
		coord Coordinate {
			 point [
			  2.94736842105263 0.842105263157895 0.905811637448211  
			   2.94736842105263 0.935917962385575 1.05263157894737  
			   3.15789473684211 0.843691817871666 0.842105263157895  
		 ]
	 }
	 coordIndex [	0 1 2	] 
	}	 
 }
 

 Shape { 
	appearance Appearance {
		 material Material {
		diffuseColor  0   1   0.301960784313725 
		transparency  0.75  
	}
	}	
 
	 geometry IndexedFaceSet {
	 		solid TRUE 	 
		coord Coordinate {
			 point [
			  3.15789473684211 0.843691817871666 0.842105263157895  
			   2.94736842105263 0.935917962385575 1.05263157894737  
			   3.15789473684211 0.966949199839704 1.05263157894737  
		 ]
	 }
	 coordIndex [	0 1 2	] 
	}	 
 }
 

 Shape { 
	appearance Appearance {
		 material Material {
		diffuseColor  0   1   0.301960784313725 
		transparency  0.75  
	}
	}	
 
	 geometry IndexedFaceSet {
	 		solid TRUE 	 
		coord Coordinate {
			 point [
			  3.36842105263158 1.05263157894737 1.03338338034238  
			   3.36842105263158 0.945783329122525 0.842105263157895  
			   3.34440530034238 1.05263157894737 1.05263157894737  
		 ]
	 }
	 coordIndex [	0 1 2	] 
	}	 
 }
 

 Shape { 
	appearance Appearance {
		 material Material {
		diffuseColor  0   1   0.301960784313725 
		transparency  0.75  
	}
	}	
 
	 geometry IndexedFaceSet {
	 		solid TRUE 	 
		coord Coordinate {
			 point [
			  3.34440530034238 1.05263157894737 1.05263157894737  
			   3.36842105263158 0.945783329122525 0.842105263157895  
			   3.15789473684211 0.966949199839704 1.05263157894737  
		 ]
	 }
	 coordIndex [	0 1 2	] 
	}	 
 }
 

 Shape { 
	appearance Appearance {
		 material Material {
		diffuseColor  0   1   0.301960784313725 
		transparency  0.75  
	}
	}	
 
	 geometry IndexedFaceSet {
	 		solid TRUE 	 
		coord Coordinate {
			 point [
			  3.36842105263158 0.945783329122525 0.842105263157895  
			   3.15789473684211 0.843691817871666 0.842105263157895  
			   3.15789473684211 0.966949199839704 1.05263157894737  
		 ]
	 }
	 coordIndex [	0 1 2	] 
	}	 
 }
 

 Shape { 
	appearance Appearance {
		 material Material {
		diffuseColor  0   1   0.301960784313725 
		transparency  0.75  
	}
	}	
 
	 geometry IndexedFaceSet {
	 		solid TRUE 	 
		coord Coordinate {
			 point [
			  3.36842105263158 1.05263157894737 1.03338338034238  
			   3.49136769419955 1.05263157894737 0.842105263157895  
			   3.36842105263158 0.945783329122525 0.842105263157895  
		 ]
	 }
	 coordIndex [	0 1 2	] 
	}	 
 }
 

 Shape { 
	appearance Appearance {
		 material Material {
		diffuseColor  0   1   0.301960784313725 
		transparency  0.75  
	}
	}	
 
	 geometry IndexedFaceSet {
	 		solid TRUE 	 
		coord Coordinate {
			 point [
			  0.723445857350164 1.05263157894737 1.05263157894737  
			   0.8011805752964 1.05263157894737 1.26315789473684  
			   0.842105263157895 0.942074456322773 1.05263157894737  
		 ]
	 }
	 coordIndex [	0 1 2	] 
	}	 
 }
 

 Shape { 
	appearance Appearance {
		 material Material {
		diffuseColor  0   1   0.301960784313725 
		transparency  0.75  
	}
	}	
 
	 geometry IndexedFaceSet {
	 		solid TRUE 	 
		coord Coordinate {
			 point [
			  0.8011805752964 1.05263157894737 1.26315789473684  
			   0.842105263157895 1.01294919739106 1.26315789473684  
			   0.842105263157895 0.942074456322773 1.05263157894737  
		 ]
	 }
	 coordIndex [	0 1 2	] 
	}	 
 }
 

 Shape { 
	appearance Appearance {
		 material Material {
		diffuseColor  0   1   0.301960784313725 
		transparency  0.75  
	}
	}	
 
	 geometry IndexedFaceSet {
	 		solid TRUE 	 
		coord Coordinate {
			 point [
			  1.05263157894737 0.917951399827958 1.26315789473684  
			   1.05263157894737 0.879085459135502 1.05263157894737  
			   0.842105263157895 0.942074456322773 1.05263157894737  
		 ]
	 }
	 coordIndex [	0 1 2	] 
	}	 
 }
 

 Shape { 
	appearance Appearance {
		 material Material {
		diffuseColor  0   1   0.301960784313725 
		transparency  0.75  
	}
	}	
 
	 geometry IndexedFaceSet {
	 		solid TRUE 	 
		coord Coordinate {
			 point [
			  1.05263157894737 0.917951399827958 1.26315789473684  
			   0.842105263157895 0.942074456322773 1.05263157894737  
			   0.842105263157895 1.01294919739106 1.26315789473684  
		 ]
	 }
	 coordIndex [	0 1 2	] 
	}	 
 }
 

 Shape { 
	appearance Appearance {
		 material Material {
		diffuseColor  0   1   0.301960784313725 
		transparency  0.75  
	}
	}	
 
	 geometry IndexedFaceSet {
	 		solid TRUE 	 
		coord Coordinate {
			 point [
			  1.26315789473684 0.893113920832484 1.26315789473684  
			   1.26315789473684 0.880070404627985 1.05263157894737  
			   1.05263157894737 0.879085459135502 1.05263157894737  
		 ]
	 }
	 coordIndex [	0 1 2	] 
	}	 
 }
 

 Shape { 
	appearance Appearance {
		 material Material {
		diffuseColor  0   1   0.301960784313725 
		transparency  0.75  
	}
	}	
 
	 geometry IndexedFaceSet {
	 		solid TRUE 	 
		coord Coordinate {
			 point [
			  1.26315789473684 0.893113920832484 1.26315789473684  
			   1.05263157894737 0.879085459135502 1.05263157894737  
			   1.05263157894737 0.917951399827958 1.26315789473684  
		 ]
	 }
	 coordIndex [	0 1 2	] 
	}	 
 }
 

 Shape { 
	appearance Appearance {
		 material Material {
		diffuseColor  0   1   0.301960784313725 
		transparency  0.75  
	}
	}	
 
	 geometry IndexedFaceSet {
	 		solid TRUE 	 
		coord Coordinate {
			 point [
			  1.47368421052632 0.907079533300243 1.26315789473684  
			   1.47368421052632 0.913436753871428 1.05263157894737  
			   1.26315789473684 0.880070404627985 1.05263157894737  
		 ]
	 }
	 coordIndex [	0 1 2	] 
	}	 
 }
 

 Shape { 
	appearance Appearance {
		 material Material {
		diffuseColor  0   1   0.301960784313725 
		transparency  0.75  
	}
	}	
 
	 geometry IndexedFaceSet {
	 		solid TRUE 	 
		coord Coordinate {
			 point [
			  1.47368421052632 0.907079533300243 1.26315789473684  
			   1.26315789473684 0.880070404627985 1.05263157894737  
			   1.26315789473684 0.893113920832484 1.26315789473684  
		 ]
	 }
	 coordIndex [	0 1 2	] 
	}	 
 }
 

 Shape { 
	appearance Appearance {
		 material Material {
		diffuseColor  0   1   0.301960784313725 
		transparency  0.75  
	}
	}	
 
	 geometry IndexedFaceSet {
	 		solid TRUE 	 
		coord Coordinate {
			 point [
			  1.68421052631579 0.962236226164401 1.26315789473684  
			   1.68421052631579 0.973760467471744 1.05263157894737  
			   1.47368421052632 0.913436753871428 1.05263157894737  
		 ]
	 }
	 coordIndex [	0 1 2	] 
	}	 
 }
 

 Shape { 
	appearance Appearance {
		 material Material {
		diffuseColor  0   1   0.301960784313725 
		transparency  0.75  
	}
	}	
 
	 geometry IndexedFaceSet {
	 		solid TRUE 	 
		coord Coordinate {
			 point [
			  1.68421052631579 0.962236226164401 1.26315789473684  
			   1.47368421052632 0.913436753871428 1.05263157894737  
			   1.47368421052632 0.907079533300243 1.26315789473684  
		 ]
	 }
	 coordIndex [	0 1 2	] 
	}	 
 }
 

 Shape { 
	appearance Appearance {
		 material Material {
		diffuseColor  0   1   0.301960784313725 
		transparency  0.75  
	}
	}	
 
	 geometry IndexedFaceSet {
	 		solid TRUE 	 
		coord Coordinate {
			 point [
			  1.89473684210526 1.05263157894737 1.11023943872811  
			   1.89473684210526 1.04889431334828 1.05263157894737  
			   1.87431276875760 1.05263157894737 1.26315789473684  
		 ]
	 }
	 coordIndex [	0 1 2	] 
	}	 
 }
 

 Shape { 
	appearance Appearance {
		 material Material {
		diffuseColor  0   1   0.301960784313725 
		transparency  0.75  
	}
	}	
 
	 geometry IndexedFaceSet {
	 		solid TRUE 	 
		coord Coordinate {
			 point [
			  1.87431276875760 1.05263157894737 1.26315789473684  
			   1.89473684210526 1.04889431334828 1.05263157894737  
			   1.68421052631579 0.962236226164401 1.26315789473684  
		 ]
	 }
	 coordIndex [	0 1 2	] 
	}	 
 }
 

 Shape { 
	appearance Appearance {
		 material Material {
		diffuseColor  0   1   0.301960784313725 
		transparency  0.75  
	}
	}	
 
	 geometry IndexedFaceSet {
	 		solid TRUE 	 
		coord Coordinate {
			 point [
			  1.89473684210526 1.04889431334828 1.05263157894737  
			   1.68421052631579 0.973760467471744 1.05263157894737  
			   1.68421052631579 0.962236226164401 1.26315789473684  
		 ]
	 }
	 coordIndex [	0 1 2	] 
	}	 
 }
 

 Shape { 
	appearance Appearance {
		 material Material {
		diffuseColor  0   1   0.301960784313725 
		transparency  0.75  
	}
	}	
 
	 geometry IndexedFaceSet {
	 		solid TRUE 	 
		coord Coordinate {
			 point [
			  1.89473684210526 1.05263157894737 1.11023943872811  
			   1.91294284213934 1.05263157894737 1.05263157894737  
			   1.89473684210526 1.04889431334828 1.05263157894737  
		 ]
	 }
	 coordIndex [	0 1 2	] 
	}	 
 }
 

 Shape { 
	appearance Appearance {
		 material Material {
		diffuseColor  0   1   0.301960784313725 
		transparency  0.75  
	}
	}	
 
	 geometry IndexedFaceSet {
	 		solid TRUE 	 
		coord Coordinate {
			 point [
			  2.52631578947368 1.05263157894737 1.10894510318378  
			   2.52631578947368 1.01047823523298 1.05263157894737  
			   2.38047781346523 1.05263157894737 1.05263157894737  
		 ]
	 }
	 coordIndex [	0 1 2	] 
	}	 
 }
 

 Shape { 
	appearance Appearance {
		 material Material {
		diffuseColor  0   1   0.301960784313725 
		transparency  0.75  
	}
	}	
 
	 geometry IndexedFaceSet {
	 		solid TRUE 	 
		coord Coordinate {
			 point [
			  2.52631578947368 1.05263157894737 1.10894510318378  
			   2.73684210526316 1.05263157894737 1.17416692690285  
			   2.52631578947368 1.01047823523298 1.05263157894737  
		 ]
	 }
	 coordIndex [	0 1 2	] 
	}	 
 }
 

 Shape { 
	appearance Appearance {
		 material Material {
		diffuseColor  0   1   0.301960784313725 
		transparency  0.75  
	}
	}	
 
	 geometry IndexedFaceSet {
	 		solid TRUE 	 
		coord Coordinate {
			 point [
			  2.73684210526316 1.05263157894737 1.17416692690285  
			   2.73684210526316 0.954772684544931 1.05263157894737  
			   2.52631578947368 1.01047823523298 1.05263157894737  
		 ]
	 }
	 coordIndex [	0 1 2	] 
	}	 
 }
 

 Shape { 
	appearance Appearance {
		 material Material {
		diffuseColor  0   1   0.301960784313725 
		transparency  0.75  
	}
	}	
 
	 geometry IndexedFaceSet {
	 		solid TRUE 	 
		coord Coordinate {
			 point [
			  2.73684210526316 1.05263157894737 1.17416692690285  
			   2.94736842105263 1.05263157894737 1.20129885248558  
			   2.73684210526316 0.954772684544931 1.05263157894737  
		 ]
	 }
	 coordIndex [	0 1 2	] 
	}	 
 }
 

 Shape { 
	appearance Appearance {
		 material Material {
		diffuseColor  0   1   0.301960784313725 
		transparency  0.75  
	}
	}
[truncated: 1,457,571 more chars]
